# Supplementary material for: A meta-analysis of epigenome-wide association studies in Alzheimer’s disease highlights novel differentially methylated loci across cortex
Source: Nat Commun. 2021 Jun 10;12:3517. doi: 10.1038/s41467-021-23243-4 (PMC8192929; doi:10.1038/s41467-021-23243-4)
Supplement: Supplementary file 3 — Supplementary Data 1-17 [file 41467_2021_23243_MOESM3_ESM.xlsx]

## Sheet: Sup Data 1
Supplementary Data 1
Rank	Probe	Position	Illumina gene annotation	GREAT annotation - closest genes with transcription start site upstream (distance to site)	GREAT annotation - closest genes with transcription start site downstream (distance to site)	Inverse variance fixed effects meta-analysis statistics			Inverse variance random effects meta-analysis statistics			Heterogeneity statistics		London 1 cohort			Mount Sinai cohort			ROS/MAP cohort			Bonferroni significant in previous EWAS
						ES	SE	P	ES	SE	P	I2	Het P	ES	SE	P	ES	SE	P	ES	SE	P
1	cg22962123	chr7:27153605	HOXA3	HOXA2 (-11176)	HOXA3 (+5609)	0.0420858	0.00539245	5.96959e-15	0.045128	0.00867235	1.95e-07	0.527915	0.12024	0.0404812	0.011791	0.000863188	0.0662684	0.0130669	1.23957e-06	0.0359899	0.00684543	1.93869e-07	a(6,7)
2	cg21806242	chr11:72532891	ATG16L2		ATG16L2 (+7539), FCHSD2 (+320415)	0.0462428	0.00594127	7.06481e-15	0.048387	0.00950355	3.55e-07	0.536952	0.115371	0.0369175	0.0127814	0.00472955	0.071875	0.0138251	7.01601e-07	0.0417057	0.00767497	7.60027e-08	a(6,7)
3	cg07061298	chr7:27153847	HOXA3	HOXA2 (-11418)	HOXA3 (+5367)	0.0310072	0.00409604	3.7313e-14	0.0310071	0.00409604	3.73e-14	0	0.374501	0.0329712	0.00810871	9.42362e-05	0.0403658	0.00871176	8.18801e-06	0.0261004	0.00565971	4.7458e-06	r
4	cg01301319	chr7:27153580	HOXA3	HOXA2 (-11151)	HOXA3 (+5634)	0.0288566	0.00391931	1.80287e-13	0.0296845	0.00486816	1.08e-09	0.267574	0.255298	0.0275362	0.00916146	0.00333585	0.0413293	0.00857984	3.76164e-06	0.0249753	0.00502512	8.41246e-07	r
5	cg05731218	chr2:216769199		FN1 (-468305)	MREG (+109147)	-0.0127599	0.00175738	3.84911e-13	-0.0122117	0.00221847	3.7e-08	0.278284	0.250177	-0.00857667	0.00368099	0.0217766	-0.00979762	0.00447657	0.0302925	-0.0150417	0.00223557	3.55651e-11	a(6,12)
6	cg14103343	chr19:49220223	MAMSTR		MAMSTR (+2755), FUT2 (+20992)	0.0246157	0.00345098	9.82438e-13	0.0249536	0.00468335	9.92e-08	0.425392	0.175465	0.0170765	0.00633822	0.00825182	0.035365	0.00747981	5.49776e-06	0.0245073	0.00492652	8.22642e-07	r
7	cg04874795	chr16:86477638		FOXF1 (-66495)	IRF8 (+545230)	-0.0314591	0.0044659	1.86403e-12	-0.033636	0.00672877	5.77e-07	0.490714	0.140362	-0.0307754	0.00839105	0.000391051	-0.0520937	0.0115619	1.39123e-05	-0.0263759	0.00592802	1.00083e-05	r
8	cg06889108	chr5:173317342	CPEB4	ENSG00000170091 (-155265)	CPEB4 (+2060)	0.0255858	0.00368712	3.94174e-12	0.0255858	0.00368711	3.94e-12	0	0.780684	0.0234537	0.00665878	0.000641672	0.0314771	0.00949273	0.00116546	0.0251525	0.00500584	6.4018e-07	r
9	cg13390284	chr1:65531864		JAK1 (-99678), AK4 (-81649)		0.0215301	0.00314226	7.29357e-12	0.0201818	0.00514207	8.68e-05	0.605427	0.0793103	0.0216829	0.00556274	0.00017384	0.00873737	0.00681425	0.2019	0.0272351	0.00459191	4.71623e-09	a(6,12)
10	cg06635946	chr22:46470016		WNT7B (-97008), PPARA (-76483)		0.0182551	0.00268345	1.02577e-11	0.0190662	0.00349603	4.93e-08	0.345995	0.216744	0.0246443	0.00530536	1.01696e-05	0.0218692	0.00633386	0.000735666	0.0142115	0.00357105	7.61722e-05	r
11	cg09490371	chr2:233253024	ECEL1P2	ALPPL2 (-18529)	ALPP (+9781)	0.0335836	0.00497979	1.54095e-11	0.0335836	0.00497978	1.54e-11	0	0.435848	0.0335379	0.00999309	0.00111142	0.0457964	0.0110711	6.07334e-05	0.0291065	0.00671868	1.69115e-05	r
12	cg12307200	chr3:188664632		TPRG1 (-225131)	LPP (+733912)	-0.0188493	0.00281625	2.18588e-11	-0.018553	0.003406	5.12e-08	0.236414	0.269925	-0.0113733	0.00542381	0.0384732	-0.0225297	0.00760752	0.00360149	-0.0213962	0.00365609	7.43446e-09	a(6,12)
13	cg16406967	chr7:27155036	HOXA3	HOXA2 (-12607)	HOXA3 (+4178)	0.0336357	0.00504636	2.64064e-11	0.0393831	0.0105448	0.000187839	0.71403	0.0302919	0.0332782	0.00987627	0.00106394	0.0672138	0.0139466	3.72392e-06	0.0265586	0.00647183	4.54167e-05	r
14	cg17824906	chr12:1700011	FBXL14		FBXL14 (+3320), ERC1 (+599608)	0.0230797	0.00347154	2.96554e-11	0.0230797	0.00347154	2.97e-11	0	0.983252	0.0225363	0.00713355	0.00208206	0.0216291	0.010768	0.0465111	0.0235036	0.00427565	5.40283e-08	r
15	cg14216068	chr7:27146445	HOXA3	HOXA2 (-4016)		0.0304561	0.00458881	3.20053e-11	0.0340239	0.00743245	4.7e-06	0.486706	0.14253	0.0362185	0.00952855	0.000245424	0.0536534	0.014465	0.000299691	0.024956	0.00561687	1.02995e-05	r
16	cg03672272	chr22:46470191		WNT7B (-97183), PPARA (-76308)		0.016451	0.00248741	3.74802e-11	0.0164733	0.00251205	5.46e-11	0.0155803	0.362103	0.0228613	0.00546044	6.01675e-05	0.0168487	0.00474729	0.000527802	0.0136721	0.00345624	8.4015e-05	r
17	cg23859635	chr2:42795262	MTA3	MTA3 (-395)		0.0222135	0.00336036	3.83184e-11	0.0229322	0.00401629	1.13e-08	0.244951	0.265958	0.0273254	0.00675134	0.000100968	0.0295702	0.00763723	0.000165607	0.0173972	0.00449584	0.000119125	r
18	cg02317313	chr12:122235206	LOC338799	RHOF (-3039)		0.0251225	0.00381024	4.298e-11	0.0278354	0.00708154	8.47e-05	0.632894	0.065611	0.0221166	0.00871145	0.0126343	0.0446234	0.00919549	3.22579e-06	0.0207691	0.00477398	1.55946e-05	r
19	cg05157625	chr14:93153553	RIN3		LGMN (+61471), RIN3 (+173436)	0.0297807	0.00453667	5.22264e-11	0.0297807	0.00453667	5.22e-11	0	0.947909	0.0311757	0.00929005	0.00111247	0.0317827	0.0101927	0.00221234	0.0284863	0.00604392	2.93947e-06	r
20	cg09502865	chr16:88600155	ZFPM1	ZC3H18 (-36634)	ZFPM1 (+80431)	0.0281142	0.00429405	5.86089e-11	0.0281142	0.00429405	5.86e-11	0	0.961031	0.0260272	0.00858287	0.00307588	0.0286032	0.0096209	0.00347688	0.0288861	0.00578752	7.57419e-07	r
21	cg26199857	chr12:54764265	ZNF385A	GPR84 (-5995)	ZNF385A (+20817)	0.0301771	0.00462638	6.89879e-11	0.0302747	0.00718183	2.49e-05	0.538271	0.114661	0.0174806	0.0106448	0.103635	0.0447706	0.00888387	1.42765e-06	0.0272889	0.00629617	1.67611e-05	r
22	cg17907520	chr15:31680189			KLF13 (+61132), OTUD7A (+267353)	0.0145453	0.00224407	9.07364e-11	0.0145453	0.00224407	9.07e-11	0	0.956692	0.0144878	0.00422553	0.000876377	0.01609	0.00576671	0.00600892	0.014161	0.00298144	2.46945e-06	r
23	cg23950714	chr5:176935364	DOK3	PDLIM7 (-10781)	DOK3 (+1494)	-0.0300657	0.00464197	9.36063e-11	-0.0318392	0.00678	2.65e-06	0.46302	0.15532	-0.0281347	0.00981868	0.00505804	-0.0480142	0.0104915	1.03824e-05	-0.0247585	0.0060914	5.35616e-05	r
24	cg18757087	chr5:173317332	CPEB4	ENSG00000170091 (-155275)	CPEB4 (+2050)	0.0222407	0.00344039	1.01576e-10	0.0222407	0.00344039	1.02e-10	0	0.609403	0.0222311	0.00624907	0.000569736	0.0319952	0.0106283	0.00309968	0.0205194	0.00447098	5.26166e-06	r
25	cg09144964	chr7:27150262	HOXA3	HOXA2 (-7833)	HOXA3 (+8952)	0.0273105	0.00424806	1.28508e-10	0.0273105	0.00424807	1.29e-10	0	0.710747	0.0313026	0.00947331	0.00131432	0.032067	0.00972892	0.00124458	0.0244998	0.00544687	8.02328e-06	r
26	cg12234455	chr19:49220235	MAMSTR		MAMSTR (+2743), FUT2 (+21004)	0.0231988	0.00361691	1.4177e-10	0.0239734	0.00588824	4.67e-05	0.582126	0.091349	0.0142021	0.00690241	0.0421841	0.0376266	0.00823048	1.05952e-05	0.0226053	0.00495748	6.03697e-06	r
27	cg26884773	chr1:235256863		IRF2BP2 (-511593)	TOMM20 (+35388)	0.0228942	0.00357016	1.42996e-10	0.0228942	0.00357016	1.43e-10	0	0.705954	0.0235212	0.00779716	0.00322698	0.0294985	0.00909582	0.00148071	0.0210886	0.0044757	2.95942e-06	r
28	cg16988611	chr10:82224946	TSPAN14		TSPAN14 (+11025)	0.0155696	0.00244444	1.89773e-10	0.0155696	0.00244444	1.9e-10	0	0.456331	0.0126676	0.00489949	0.0111366	0.0224581	0.00631116	0.000510875	0.0150521	0.00315296	2.19797e-06	r
29	cg04157161	chr17:7906847	GUCY2D		GUCY2D (+936)	0.0351787	0.00552699	1.95419e-10	0.0346165	0.007265	1.89e-06	0.287984	0.245499	0.0177922	0.0126159	0.161495	0.0484752	0.0148684	0.00139976	0.0374174	0.00675285	4.25294e-08	a(6)
30	cg07963670	chr8:23161764	LOXL2		R3HCC1 (+16344), LOXL2 (+99989)	0.0188398	0.00296304	2.0404e-10	0.0188398	0.00296305	2.04e-10	0	0.851279	0.0174644	0.00629603	0.00658817	0.0221294	0.00659499	0.00102169	0.0182166	0.00390193	3.63146e-06	r
31	cg07737292	chr16:56892460	MIR138-2	SLC12A3 (-6659)	NUP93 (+128444)	-0.0155717	0.00245774	2.36111e-10	-0.0157166	0.00327343	1.58e-06	0.363283	0.20793	-0.0096977	0.00531788	0.0711405	-0.0231066	0.00546561	4.25538e-05	-0.0151114	0.00321555	3.13789e-06	r
32	cg09109520	chr16:57673258	GPR56	GPR97 (-28841)	GPR56 (+10840)	0.0194081	0.00306834	2.52738e-10	0.0201018	0.00554418	0.000288137	0.609279	0.0773534	0.0109033	0.00508406	0.034359	0.0330494	0.0110469	0.00328283	0.0230697	0.00410532	2.76092e-08	r
33	cg01353646	chr12:58132733	AGAP2	AGAP2 (-705)		0.0288095	0.00456912	2.87718e-10	0.0300843	0.0061909	1.18e-06	0.40041	0.18866	0.0265679	0.00910473	0.00433374	0.0453816	0.0102361	1.86825e-05	0.0238224	0.00616711	0.000122424	r
34	cg08140459	chr14:75086513		LTBP2 (-7480)	AREL1 (+93305)	-0.0144125	0.00228644	2.91092e-10	-0.0144125	0.00228644	2.91e-10	0	0.590588	-0.0153822	0.00620888	0.0148753	-0.0258782	0.0117356	0.0290902	-0.0137267	0.00251511	6.68838e-08	r
35	cg24041556	chr19:10736059	SLC44A2		SLC44A2 (+126)	0.0332004	0.00528542	3.35292e-10	0.0332004	0.00528542	3.35e-10	0	0.774223	0.0287328	0.00972764	0.00389798	0.0308652	0.0110864	0.00611669	0.0370742	0.00764884	1.54282e-06	r
36	cg26757820	chr10:76349278	ADK	KAT6B (-237105)	ADK (+438292)	0.0238273	0.00380084	3.63458e-10	0.0238273	0.00380084	3.63e-10	0	0.449	0.0226329	0.0074764	0.00312494	0.0332194	0.00841982	0.000125914	0.0208424	0.00518297	6.4121e-05	r
37	cg23120601	chr15:40583227	PLCB2		PLCB2 (+16896), PAK6 (+51607)	0.0232166	0.00370642	3.75518e-10	0.0281451	0.00870272	0.00122043	0.716219	0.0294858	0.0200613	0.00924822	0.0323899	0.050847	0.0110494	9.3462e-06	0.0196365	0.00434739	7.35879e-06	r
38	cg01463828	chr8:22446721	PDLIM2	ENSG00000248235 (-66)		0.0392763	0.00627318	3.8255e-10	0.041836	0.0097007	1.61e-05	0.509205	0.130353	0.0336029	0.0135074	0.0144757	0.0654894	0.0144233	1.205e-05	0.0330005	0.00813163	5.49704e-05	r
39	cg25840926	chr2:20647987	RHOB		RHOB (+1153), HS1BP3 (+202862)	0.0287706	0.00460322	4.10165e-10	0.0287706	0.00460322	4.1e-10	0	0.627679	0.0220585	0.00837437	0.00975139	0.0326099	0.0105077	0.00231802	0.0313228	0.00647161	1.59636e-06	r
40	cg17826679	chr19:10736038	SLC44A2		SLC44A2 (+105)	0.0325547	0.00522239	4.55582e-10	0.0325547	0.00522239	4.56e-10	0	0.757118	0.0268326	0.00954145	0.00590215	0.0369041	0.0110939	0.00112518	0.0341219	0.00754713	7.21402e-06	r
41	cg08688548	chr15:83317398	CPEB1	CPEB1 (-671)		0.0206054	0.00331452	5.07721e-10	0.0206054	0.00331453	5.08e-10	0	0.819753	0.0241767	0.00750933	0.00172235	0.017645	0.00716474	0.0150098	0.0205002	0.0043109	2.40263e-06	r
42	cg21663431	chr19:10736355	SLC44A2		SLC44A2 (+422)	0.0290167	0.00469343	6.31278e-10	0.0327006	0.00806361	5.01e-05	0.585481	0.0895968	0.0323448	0.00961051	0.00107773	0.0513649	0.0120892	3.91431e-05	0.0222021	0.0060055	0.000235158	r
43	cg14736365	chr5:173947646		MSX2 (-203890)	ENSG00000170091 (+475040)	0.0236063	0.00382337	6.64972e-10	0.0236063	0.00382337	6.65e-10	0	0.68367	0.0219139	0.00739506	0.00378807	0.0306174	0.00890372	0.000771666	0.0220734	0.00516342	2.17521e-05	r
44	cg18680977	chr7:27155039	HOXA3	HOXA2 (-12610)	HOXA3 (+4175)	0.037583	0.00608973	6.76262e-10	0.0415154	0.01004	3.55e-05	0.557282	0.104478	0.0364025	0.0117798	0.00257807	0.0691292	0.0162966	4.02206e-05	0.030688	0.00790733	0.000113823	r
45	cg05895618	chr11:19222395	CSRP3		CSRP3 (+9725), ZDHHC13 (+83720)	-0.0187115	0.0030338	6.92957e-10	-0.0199548	0.00422558	2.33e-06	0.353624	0.212867	-0.0186161	0.00708321	0.0099095	-0.0311387	0.00781121	0.00010789	-0.0159218	0.00371831	2.1092e-05	r
46	cg13076843	chr17:74475294	RHBDF2		RHBDF2 (+22195), AANAT (+25862)	0.0296056	0.00480666	7.3075e-10	0.0296056	0.00480667	7.31e-10	0	0.430758	0.024951	0.00836062	0.00355683	0.0405722	0.00979958	5.98794e-05	0.027041	0.00733963	0.000246989	a(5,6,12)
47	cg05066959	chr8:41519308	ANK1;MIR486	NKX6-3 (-14431)	ANK1 (+234972)	0.032068	0.00520718	7.34723e-10	0.032068	0.00520718	7.35e-10	0	0.962334	0.0321059	0.0096466	0.0012167	0.0295139	0.0110548	0.00849454	0.0332095	0.00746361	1.00013e-05	a(5,6,12)
48	cg13879455	chr12:58133008	AGAP2	AGAP2 (-980)		0.0247509	0.00402229	7.58221e-10	0.0248979	0.00418508	2.69e-09	0.0576354	0.346054	0.0241998	0.00787634	0.00272267	0.0365278	0.00923553	0.000121385	0.0209474	0.005426	0.000123536	r
49	cg00921266	chr7:27153663	HOXA3	HOXA2 (-11234)	HOXA3 (+5551)	0.0334849	0.00546497	8.94402e-10	0.041946	0.0116388	0.000313386	0.657562	0.0539208	0.0495842	0.0139031	0.000552798	0.0609747	0.0159058	0.000190778	0.0256044	0.0064075	7.12076e-05	r
50	cg08230957	chr19:39087186	MAP4K1		MAP4K1 (+21378), RYR1 (+162717)	0.0245553	0.00401057	9.20283e-10	0.0254335	0.00537991	2.27e-06	0.404196	0.186672	0.0205902	0.00753499	0.0074073	0.039064	0.00887831	2.14014e-05	0.0209714	0.00560143	0.000195947	r
51	cg13639901	chr7:155556590	RBM33		SHH (+48377), RBM33 (+119218)	0.0150736	0.00247108	1.06076e-09	0.0150736	0.00247108	1.06e-09	0	0.673909	0.0158156	0.00509043	0.00244888	0.00939614	0.00685373	0.172599	0.0159613	0.00310256	3.48043e-07	a(6)
52	cg01478234	chr12:107975299	BTBD11	PWP1 (-104210)	BTBD11 (+263110)	0.0264331	0.00434911	1.21821e-09	0.0264331	0.00434911	1.22e-09	0	0.668882	0.0337102	0.00938225	0.000505107	0.0228771	0.00940248	0.016241	0.0250275	0.00575461	1.56883e-05	r
53	cg14019523	chr14:94407033	ASB2	PRIMA1 (-152207)	ASB2 (+36104)	-0.0150599	0.00247989	1.25694e-09	-0.0150599	0.00247989	1.26e-09	0	0.965898	-0.0133537	0.00700699	0.0594956	-0.015591	0.00761837	0.0425916	-0.0152647	0.00282833	9.26605e-08	r
54	cg16215084	chr6:30853948	DDR1	GTF2H4 (-22013)	DDR1 (+2088)	0.0198384	0.00327082	1.31722e-09	0.0200159	0.0051389	9.82e-05	0.53477	0.116545	0.0101077	0.00638435	0.116473	0.0307507	0.00792434	0.000160359	0.0210637	0.00434313	1.5214e-06	r
55	cg17693222	chr8:42033472	PLAT		AP3M2 (+23009), PLAT (+31770)	0.0147964	0.00244002	1.32752e-09	0.0147964	0.00244003	1.33e-09	0	0.978172	0.0143235	0.00448654	0.00187553	0.0157314	0.00525089	0.00324076	0.0146694	0.00349186	2.99865e-05	a(6,12)
56	cg01111041	chr6:32121055	PPT2;PRRT1	PRRT1 (-1327), PPT2-EGFL8 (-944), PPT2 (-245)		0.0127492	0.00210387	1.36221e-09	0.0127492	0.00210387	1.36e-09	0	0.833774	0.0109754	0.00369542	0.00371317	0.0141598	0.00451374	0.00208371	0.0133347	0.00310664	2.01603e-05	r
57	cg10091752	chr6:3455459	SLC22A23	TUBB2B (-227491)	SLC22A23 (+1334)	0.0152026	0.00251305	1.45328e-09	0.0152026	0.00251305	1.45e-09	0	0.540373	0.00984374	0.0056008	0.0818226	0.0184013	0.00694278	0.00897161	0.0161909	0.00307558	1.87054e-07	r
58	cg05109569	chr7:27146430	HOXA3	HOXA2 (-4001)		0.0254119	0.00420141	1.46275e-09	0.0275874	0.00629869	1.19e-05	0.456059	0.159066	0.025341	0.00860345	0.00399531	0.0449535	0.0112608	0.000105622	0.0210678	0.00532583	8.40094e-05	r
59	cg24670552	chr13:110436780	IRS2		IRS2 (+2135)	0.0211878	0.00350921	1.5626e-09	0.0211878	0.00350921	1.56e-09	0	0.538743	0.0181962	0.00728785	0.0141331	0.0314607	0.0101145	0.00226701	0.0203496	0.00436012	3.65579e-06	r
60	cg14430943	chr7:155556652	RBM33		SHH (+48315), RBM33 (+119280)	0.0181378	0.00300965	1.67513e-09	0.0180164	0.00347062	2.09e-07	0.141688	0.311898	0.0239363	0.00676362	0.000606505	0.00730589	0.00859071	0.396543	0.0184047	0.00365172	5.92514e-07	a(6)
61	cg10822172	chr7:28338757	CREB5	JAZF1 (-118396), CREB5 (-113387)		0.0171413	0.00284485	1.68687e-09	0.0171413	0.00284485	1.69e-09	0	0.537792	0.0205827	0.00702572	0.00418751	0.0221925	0.00663811	0.00106443	0.0148543	0.00352217	2.79419e-05	r
62	cg18871253	chr7:114055137	FOXP2		FOXP2 (+86)	0.0293302	0.00486778	1.68719e-09	0.0293302	0.00486778	1.69e-09	0	0.783236	0.0309446	0.00949211	0.00151455	0.0246783	0.00831371	0.00352665	0.0322989	0.00775319	3.48692e-05	r
63	cg11724984	chr12:121890864	KDM2B		RNF34 (+52943), KDM2B (+128025)	0.0186883	0.00310274	1.71047e-09	0.0189694	0.00362704	1.7e-07	0.236182	0.270033	0.0246626	0.00531044	1.02106e-05	0.0207979	0.00731537	0.00514279	0.0136354	0.00448435	0.00244811	a(6)
64	cg03308399	chr7:27146237	HOXA3	HOXA2 (-3808)		0.0277072	0.00460534	1.78435e-09	0.0277072	0.00460534	1.78e-09	0	0.416653	0.0232353	0.00909852	0.0121364	0.0424138	0.0122499	0.000711871	0.0261587	0.00593331	1.20186e-05	r
65	cg11859982	chr7:127907529			LEP (+26193), RBM28 (+76433)	0.0189642	0.00315262	1.79462e-09	0.020601	0.00545799	0.000160351	0.643742	0.0603887	0.0267695	0.00604814	2.4112e-05	0.0258799	0.0065327	0.000118474	0.0114322	0.00447912	0.0109107	r
66	cg02124912	chr1:202091933	GPR37L1	GPR37L1 (-53)		0.0250229	0.00416716	1.91595e-09	0.0253457	0.00487911	2.05e-07	0.25275	0.262307	0.0235138	0.00834032	0.00578287	0.0353831	0.00774951	1.08511e-05	0.0193442	0.00613612	0.00168742	r
67	cg15911153	chr5:138730783	LOC389333	MZB1 (-5181)	SPATA24 (+8974)	0.0284284	0.00476151	2.36588e-09	0.0292018	0.00558963	1.75e-07	0.17792	0.296287	0.0268994	0.0100384	0.00859436	0.0474969	0.0131761	0.000434405	0.025098	0.00593142	2.63012e-05	r
68	cg02106682	chr7:27184461	HOXA5	HOXA5 (-1175)		0.0204971	0.00343645	2.45198e-09	0.0204971	0.00343645	2.45e-09	0	0.369497	0.0236825	0.00652793	0.000448359	0.0290574	0.00859702	0.000941304	0.0165005	0.00457949	0.000336553	r
69	cg06800235	chr1:7692367	CAMTA1	VAMP3 (-138962)	CAMTA1 (+846984)	-0.0237304	0.00397984	2.48164e-09	-0.0237304	0.00397984	2.48e-09	0	0.940689	-0.0216267	0.00737487	0.00415223	-0.0239616	0.00871517	0.00676415	-0.0248588	0.00562697	1.15416e-05	r
70	cg27560367	chr13:114144049	DCUN1D2;TMCO3	TMCO3 (-1261)		0.0151494	0.00254121	2.49926e-09	0.0151494	0.0025412	2.5e-09	0	0.96338	0.0143054	0.0050831	0.00586668	0.0165285	0.00635983	0.0103613	0.0151337	0.00330722	5.60205e-06	r
71	cg09596958	chr12:58132105	AGAP2	AGAP2 (-77)		0.0307186	0.00515897	2.61027e-09	0.0425334	0.0138985	0.00221121	0.752316	0.0176433	0.047174	0.015414	0.00282446	0.0655682	0.0151902	2.99243e-05	0.0231302	0.00586917	8.92515e-05	r
72	cg00510320	chr16:67686943	RLTPR		ACD (+7703), RLTPR (+8122)	0.034471	0.00578933	2.61306e-09	0.0394568	0.0114578	0.000573871	0.711927	0.0310754	0.0565565	0.0124271	1.478e-05	0.0456079	0.0120502	0.000227969	0.0211346	0.00779108	0.00683736	r
73	cg06811467	chr1:154299179	ATP8B2	ATP8B2 (-1097)		0.0113356	0.00191161	3.03152e-09	0.0106713	0.00257952	3.52e-05	0.366528	0.206263	0.00903068	0.00329815	0.00729307	0.00428661	0.00577673	0.45931	0.0141239	0.00256701	5.25853e-08	r
74	cg01753263	chr5:171879957	SH3PXD2B	UBTD2 (-168883)	SH3PXD2B (+1570)	0.0146319	0.00247577	3.42077e-09	0.0146319	0.00247577	3.42e-09	0	0.397478	0.00822851	0.00600665	0.173726	0.0190274	0.00523163	0.000387705	0.0148026	0.00317991	3.87181e-06	r
75	cg11601000	chr22:42348013	LOC339674	CENPM (-4846)		0.0143886	0.00243655	3.52003e-09	0.0143886	0.00243655	3.52e-09	0	0.371222	0.0127588	0.00486921	0.010127	0.0242123	0.00741008	0.00136716	0.013369	0.00304218	1.28111e-05	r
76	cg19048532	chr7:27148002	HOXA3	HOXA2 (-5573)	HOXA3 (+11212)	0.0302499	0.00512278	3.52707e-09	0.0327208	0.00872702	0.000177277	0.620206	0.071862	0.0221051	0.00894779	0.0151525	0.0557999	0.0124291	1.48668e-05	0.0269242	0.00722776	0.000210863	r
77	cg04587220	chr19:1071208	HMHA1		HMHA1 (+5287), POLR2E (+24390)	0.0323879	0.00550298	3.96805e-09	0.0385586	0.0104256	0.000216936	0.603058	0.080519	0.0394555	0.0129829	0.00301512	0.061758	0.0155335	0.000112306	0.0252555	0.00660171	0.000142036	r
78	cg01964852	chr7:27146262	HOXA3	HOXA2 (-3833)		0.0202132	0.00344634	4.48794e-09	0.0202132	0.00344633	4.49e-09	0	0.435844	0.0187387	0.00693989	0.00811583	0.0338312	0.0111145	0.00279384	0.0187743	0.00425103	1.16136e-05	r
79	cg10959668	chr3:195897912		TFRC (-88853)	ZDHHC19 (+40354)	-0.0139821	0.00238813	4.77541e-09	-0.0140177	0.00241606	6.56e-09	0.0102211	0.3641	-0.0171951	0.00563457	0.00290093	-0.0212818	0.00681071	0.00216667	-0.0118676	0.00285966	3.73175e-05	r
80	cg26619671	chr16:89638625		CPNE7 (-3551)		-0.0136398	0.00232988	4.79051e-09	-0.0136398	0.00232988	4.79e-09	0	0.767497	-0.0114686	0.00604884	0.0607895	-0.0181144	0.00712537	0.0121104	-0.0134299	0.00269983	8.23535e-07	r
81	cg01287088	chr5:176827392	PFN3		PFN3 (+245)	0.0245489	0.00419424	4.82784e-09	0.0245489	0.00419424	4.83e-09	0	0.374758	0.0191396	0.00990535	0.0561033	0.0373482	0.0102865	0.000396291	0.0227794	0.00518459	1.2862e-05	r
82	cg25015038	chr14:89604062			TTC8 (+313057), FOXN3 (+481412)	-0.0165937	0.00284468	5.43657e-09	-0.0164341	0.00400981	4.16e-05	0.322552	0.228521	-0.00686418	0.00743236	0.357899	-0.0250405	0.00762287	0.00129108	-0.0169423	0.00336597	6.12559e-07	r
83	cg14010720	chr20:62168878	PTK6	PTK6 (-184)		-0.0224478	0.00385729	5.89943e-09	-0.0259899	0.00693083	0.000176907	0.600828	0.0816605	-0.0252267	0.00805363	0.00226364	-0.0429752	0.0106404	8.84156e-05	-0.0172302	0.00482467	0.000379438	r
84	cg07522913	chr7:27150403	HOXA3	HOXA2 (-7974)	HOXA3 (+8811)	0.0184817	0.00317641	5.94089e-09	0.0184936	0.0031879	6.58e-09	0.0036647	0.366529	0.0190246	0.00683711	0.00642686	0.0299693	0.00897776	0.00108243	0.0161217	0.00391292	4.23733e-05	r
85	cg15262954	chr20:62198872	PRIC285	SRMS (-20016)	HELZ2 (+4936)	-0.0337673	0.00581369	6.31331e-09	-0.0337673	0.00581369	6.31e-09	0	0.459548	-0.0258936	0.0114503	0.0258577	-0.0470225	0.0128885	0.000372321	-0.0325287	0.00792067	4.48261e-05	r
86	cg04252044	chr3:188664747		TPRG1 (-225016)	LPP (+734027)	-0.0223836	0.00386484	6.97123e-09	-0.0223836	0.00386483	6.97e-09	0	0.838893	-0.0267953	0.00912434	0.00410074	-0.0190307	0.0102002	0.064189	-0.0219255	0.0046971	3.64398e-06	a(6)
87	cg08202399	chr16:14280512	MKL2		MKL2 (+107368), PARN (+443612)	0.0193073	0.00333385	6.98516e-09	0.0193073	0.00333385	6.99e-09	0	0.477363	0.0159316	0.00678571	0.0208138	0.0272705	0.00747149	0.000370292	0.0179299	0.00445698	6.37119e-05	r
88	cg03218479	chr8:140945782	TRAPPC9		C8orf17 (+2367), TRAPPC9 (+522896)	-0.0170645	0.00294714	7.03023e-09	-0.0174937	0.00370441	2.33e-06	0.269097	0.254572	-0.0128623	0.00600149	0.0344755	-0.0287646	0.00792711	0.000399341	-0.0160916	0.00374096	1.93661e-05	r
89	cg17775899	chr7:27179426		HOXA4 (-9009)	HOXA5 (+3861)	0.0221198	0.00382072	7.06237e-09	0.0221198	0.00382072	7.06e-09	0	0.754971	0.0198504	0.00777097	0.0121137	0.0284519	0.0094448	0.00307999	0.0212998	0.00495481	1.95929e-05	r
90	cg26022064	chr7:98739782	SMURF1		SMURF1 (+1941), TRRAP (+263670)	0.0188748	0.00326973	7.80676e-09	-0.0184412	0.00505089	0.000261143	0.578764	0.0538803	0.0172424	0.0069774	0.0151231	0.036687	0.00811607	1.3098e-05	0.0147774	0.00415896	0.000406054	r
91	cg19863740	chr22:44576869	PARVG		PARVG (+8034), KIAA1644 (+131862)	-0.0149937	0.00259743	7.80896e-09	0.021528	0.00621591	0.000533444	0.65765	0.0931108	-0.0233792	0.00656225	0.000559824	-0.0261364	0.00808505	0.0015317	-0.0116648	0.0030192	0.000122063	r
92	cg05767404	chr1:247712591	C1orf150	OR2G2 (-39071), OR2C3 (-15451)		-0.0143451	0.00248528	7.83114e-09	-0.0147079	0.00278484	1.28e-07	0.077397	0.338277	-0.0195521	0.0100865	0.0553336	-0.0212737	0.0058814	0.000415905	-0.0123033	0.00284945	1.80222e-05	r
93	cg27078890	chr11:128457459	ETS1	ETS1 (-23)		0.0228743	0.0039632	7.84905e-09	0.0244364	0.00765557	0.001413	0.705827	0.0333947	0.0167087	0.00831311	0.0470798	0.0409366	0.00798143	9.59756e-07	0.0170733	0.00546373	0.00185208	a(7)
94	cg18535415	chr1:200983238	KIF21B		KIF21B (+9590), GPR25 (+141156)	0.0184465	0.00319723	7.94953e-09	0.0184465	0.00319723	7.95e-09	0	0.38972	0.0238323	0.00691602	0.000827556	0.0264441	0.00966463	0.00702749	0.0154528	0.00388625	7.72374e-05	r
95	cg00215182	chr1:22979495	C1QB	C1QB (-187)		-0.0171546	0.00297345	7.96239e-09	-0.0171546	0.00297345	7.96e-09	0	0.681511	-0.0202546	0.00801652	0.0130536	-0.0224744	0.00819841	0.00692423	-0.0156136	0.00347807	8.35228e-06	r
96	cg15033653	chr12:113587581	CCDC42B	RASAL1 (-13553)	DDX54 (+35703)	0.0145951	0.00253097	8.08779e-09	0.0133	0.00388935	0.000627123	0.519155	0.124971	0.0131998	0.00516686	0.012105	0.00505225	0.00574079	0.380345	0.018466	0.00336513	5.69311e-08	r
97	cg12864235	chr5:27038782	CDH9	CDH9 (-90)		0.0252621	0.00439033	8.71404e-09	0.0252621	0.00439033	8.71e-09	0	0.923842	0.0270615	0.00716792	0.000268686	0.0273879	0.0144698	0.0604691	0.0236278	0.00601479	9.39822e-05	r
98	cg21691065	chr1:2804835		MMEL1 (-240407), ACTRT2 (-133211)		-0.0138808	0.00241332	8.83275e-09	-0.0176158	0.00533455	0.00095924	0.695917	0.0373068	-0.0161701	0.00513402	0.00214539	-0.0326761	0.00820261	0.000109034	-0.0108008	0.00290009	0.000211517	r
99	cg06108383	chr6:32120899	PPT2;PRRT1	PRRT1 (-1171), PPT2-EGFL8 (-1100), PPT2 (-401)		0.0172807	0.00300512	8.90181e-09	0.0172807	0.00300512	8.9e-09	0	0.574457	0.0149928	0.00626453	0.0185264	0.0227813	0.00604423	0.000241389	0.0156866	0.00415661	0.000174266	a(5)
100	cg01987516	chr10:101282726		GOT1 (-92377), NKX2-3 (-9964)		0.0241015	0.00419161	8.92821e-09	0.0241015	0.00419161	8.93e-09	0	0.874838	0.0211422	0.00807175	0.0101551	0.0273051	0.00880298	0.00232987	0.0242438	0.00590657	4.52591e-05	r
101	cg22952459	chr10:85932784	C10orf99	C10orf99 (-710)		-0.0140719	0.00244763	8.96765e-09	-0.0140719	0.00244763	8.97e-09	0	0.726082	-0.00921772	0.00662032	0.166848	-0.0140697	0.00640079	0.0295957	-0.0149976	0.00289041	2.77223e-07	a(12)
102	cg07438412	chr14:105852272	PACS2	BRF1 (-70347), TEX22 (-12648)		-0.0116738	0.00203657	9.91972e-09	-0.0116738	0.00203657	9.92e-09	0	0.853348	-0.0143109	0.00653473	0.0308043	-0.0137245	0.00666556	0.0413591	-0.0111209	0.00226352	1.11585e-06	r
103	cg17965690	chr19:10736049	SLC44A2		SLC44A2 (+116)	0.0321043	0.00560466	1.01538e-08	0.0321043	0.00560466	1.02e-08	0	0.500255	0.0349752	0.0121865	0.00499095	0.0438568	0.0126136	0.000677206	0.0271511	0.00729015	0.000211489	r
104	cg01588592	chr1:157069325	ETV3L		ETV3L (+275)	-0.0121015	0.00211341	1.02795e-08	-0.0121015	0.00211342	1.03e-08	0	0.945317	-0.0124242	0.00546778	0.0251696	-0.0140253	0.00643749	0.0310402	-0.0117575	0.00245212	1.98774e-06	r
105	cg22552736	chr9:132258136		NTMT1 (-113027)	PPP2R4 (+384540)	0.0184723	0.00323252	1.10017e-08	0.0184723	0.00323252	1.1e-08	0	0.942799	0.0198443	0.00609401	0.00153243	0.0192687	0.00722248	0.00854029	0.0174197	0.00448997	0.0001144	r
106	cg04301614	chr4:37585993	C4orf19		RELL1 (+102005)	-0.0132559	0.00232007	1.10617e-08	-0.0136036	0.00268178	3.92e-07	0.791091	0.316501	-0.0131675	0.00517985	0.0125239	-0.0238866	0.00746012	0.0016924	-0.0118179	0.00276775	2.22433e-05	r
107	cg13935577	chr12:107974897	BTBD11	PWP1 (-104612)	BTBD11 (+262708)	0.0346196	0.00605967	1.10925e-08	0.0413316	0.0147335	0.00502746	0.130759	0.0083394	0.0269071	0.0129669	0.0404975	0.0765311	0.0148415	8.48465e-07	0.0259966	0.00772756	0.000809441	a(7)
108	cg13928306	chr16:3162397	ZNF205;MGC3771	ZNF205 (-164)		0.0237004	0.00414892	1.11373e-08	0.0245076	0.00513698	1.83e-06	0.310986	0.234254	0.0242476	0.00792772	0.00284076	0.0362151	0.00892091	8.16929e-05	0.0180969	0.0058107	0.00191789	r
109	cg08578641	chr9:34457440	C9orf25;DNAI1	DNAI1 (-1393)		0.022244	0.00389757	1.14882e-08	0.0246176	0.00717787	0.000604354	0.656277	0.054513	0.0163275	0.00749923	0.0317692	0.0434713	0.00968494	1.49219e-05	0.0190047	0.00517188	0.000256294	r
110	cg19402991	chr2:164204915		KCNH7 (-509788)	FIGN (+387602)	0.0240132	0.00420811	1.1539e-08	0.0240132	0.00420811	1.15e-08	0	0.954147	0.0220263	0.00841898	0.0102395	0.023812	0.00784429	0.00286681	0.0252119	0.00618854	5.1475e-05	r
111	cg06977285	chr7:18127468		HDAC9 (-408458), PRPS1L1 (-59983)		0.0144413	0.00253124	1.16182e-08	0.0161387	0.00655199	0.0137715	0.819767	0.00389378	0.00658284	0.00563757	0.245662	0.0310827	0.00572919	2.49789e-07	0.0116824	0.00325912	0.000360991	a(7)
112	cg06561886	chr19:10736299	SLC44A2		SLC44A2 (+366)	0.0301627	0.00529144	1.19605e-08	0.0301627	0.00529144	1.2e-08	0	0.375661	0.0342925	0.0109234	0.00221479	0.044051	0.0128931	0.000831743	0.0246203	0.00684889	0.000347322	r
113	cg03684062	chr19:3179364	S1PR4		S1PR4 (+629)	-0.0199524	0.00350213	1.21774e-08	-0.0259612	0.00826787	0.00168941	0.735511	0.0228028	-0.0280241	0.00872853	0.00177165	-0.0408596	0.0095757	3.64274e-05	-0.0141447	0.00417022	0.000733068	r
114	cg12461930	chr1:228345378	GJC2	IBA57 (-8138)	GJC2 (+7826)	-0.0175956	0.00309289	1.27745e-08	-0.0175956	0.00309289	1.28e-08	0	0.909801	-0.0150597	0.0066022	0.0246267	-0.0183493	0.00708091	0.0105797	-0.0182954	0.00402743	6.53378e-06	r
115	cg15475323	chr19:49220102	MAMSTR		MAMSTR (+2876), FUT2 (+20871)	0.0220845	0.00388221	1.28054e-08	0.0226738	0.00536744	2.4e-05	0.456702	0.15872	0.0138143	0.00647038	0.0351558	0.0340896	0.00845336	9.05267e-05	0.0231222	0.00592659	0.000104795	r
116	cg17881200	chr7:27138850		HOXA1 (-3258)		0.0196517	0.00345633	1.30258e-08	0.0223504	0.00565676	7.78e-05	0.520719	0.124126	0.02641	0.00699622	0.000269123	0.0333514	0.0100816	0.0011958	0.0145457	0.00432582	0.000814065	r
117	cg04682967	chr22:37608626	SSTR3	SSTR3 (-265)		0.016912	0.00298096	1.4003e-08	0.0192197	0.00617165	0.00184447	0.704623	0.0338605	0.0121773	0.00655277	0.0660033	0.0345098	0.0074164	7.53947e-06	0.0139616	0.00375121	0.000213524	r
118	cg25143652	chr20:62168670	PTK6		PTK6 (+25)	-0.0157888	0.00278785	1.48367e-08	-0.0157888	0.00278785	1.48e-08	0	0.491406	-0.0171003	0.00699967	0.0162832	-0.0258084	0.00925534	0.00603806	-0.0143006	0.00321776	1.0242e-05	r
119	cg14007706	chr19:6459035	SLC25A23		SLC25A23 (+711)	0.0192173	0.00339539	1.51526e-08	0.0193062	0.00358102	7e-08	0.0825306	0.336232	0.0151653	0.00684544	0.0289568	0.0282572	0.00707229	0.000104255	0.0171413	0.00469286	0.000278832	r
120	cg25018458	chr17:980014	ABR		TIMM22 (+79658), ABR (+103154)	0.010192	0.001804	1.60762e-08	0.0105771	0.00223983	2.33e-06	0.280304	0.249206	0.00939549	0.00335276	0.00607278	0.017495	0.0047561	0.000334573	0.00874464	0.00239658	0.00028294	a(5)
121	cg10045881	chr1:111770291	CHI3L2	CHIA (-63247)	CHI3L2 (+26899)	-0.0158029	0.002798	1.62391e-08	-0.0158029	0.002798	1.62e-08	0	0.695847	-0.0204573	0.00649804	0.00215454	-0.0166203	0.0068209	0.0160876	-0.0142549	0.00348036	4.69575e-05	a(12)
122	cg05726756	chr17:46608288	HOXB1		HOXB1 (+71)	0.0265547	0.00470286	1.6375e-08	0.0265547	0.00470286	1.64e-08	0	0.822361	0.0257013	0.00950604	0.00803554	0.0346472	0.0137783	0.0130554	0.0254057	0.00588434	1.80445e-05	r
123	cg26360402	chr14:105973994		TMEM121 (-18946)	CRIP1 (+21341)	-0.0134511	0.00238506	1.70327e-08	-0.0161523	0.00464219	0.000502457	0.654327	0.0554147	-0.0190653	0.00477748	0.000124287	-0.0244751	0.00704722	0.000686429	-0.00926717	0.00299015	0.00201755	r
124	cg12305431	chr7:27157855	HOXA3	HOXA2 (-15426)	HOXA3 (+1359)	0.0221165	0.00392424	1.7418e-08	0.0244919	0.00611856	6.26e-05	0.456556	0.158799	0.0222738	0.00875308	0.0124359	0.0414815	0.0110272	0.000247907	0.0184219	0.0047858	0.000129238	r
125	cg27125093	chr19:3179828	S1PR4	NCLN (-5770)	S1PR4 (+1093)	-0.0188968	0.00335885	1.84456e-08	-0.0190609	0.00354129	7.35e-08	0.0796558	0.337378	-0.0190957	0.00595926	0.00180699	-0.0293589	0.00823631	0.00050012	-0.0154025	0.00467588	0.00103705	r
126	cg02293044	chr22:29703543	GAS2L1		GAS2L1 (+513)	0.0181663	0.00323096	1.8814e-08	0.0181663	0.00323096	1.88e-08	0	0.532646	0.0243264	0.00638758	0.000239137	0.0154345	0.00719896	0.0337733	0.0162761	0.00438575	0.000222619	r
127	cg22904711	chr19:44278628	KCNN4	SMG9 (-19487)	KCNN4 (+6781)	0.0295007	0.0052534	1.95949e-08	0.0303718	0.00623048	1.09e-06	0.175107	0.297519	0.0275792	0.0110301	0.0139998	0.0531223	0.0160807	0.00121438	0.0263718	0.0064352	4.65159e-05	a(6)
128	cg14557202	chr12:54764371	ZNF385A	GPR84 (-6101)	ZNF385A (+20711)	0.0324089	0.00577264	1.97443e-08	0.0347188	0.0104124	0.000854982	0.656718	0.0543097	0.0231391	0.0119654	0.0559044	0.0583669	0.0122331	4.57535e-06	0.0257564	0.00782255	0.0010423	r
129	cg05783384	chr2:218843735		RUFY4 (-90243), TNS1 (-34885)		0.0304698	0.00543417	2.05771e-08	0.0364723	0.0133154	0.0061605	0.514311	0.00582629	0.0323986	0.0118857	0.00755021	0.0622916	0.0118001	4.88572e-07	0.0181155	0.00714225	0.0114154	a(7)
130	cg12163800	chr17:74475355	RHBDF2		RHBDF2 (+22134), AANAT (+25923)	0.0239762	0.00427647	2.06408e-08	0.0245262	0.00618408	7.31e-05	0.805651	0.127591	0.0147344	0.00725987	0.0450053	0.0372873	0.00843404	1.96478e-05	0.023432	0.00679649	0.000599095	a(6)
131	cg25432336	chr2:20648580	RHOB		RHOB (+1746), HS1BP3 (+202269)	0.0221249	0.00394729	2.08156e-08	0.0221249	0.00394729	2.08e-08	0	0.89628	0.0227811	0.00558792	9.05849e-05	0.0257794	0.0113151	0.0242324	0.0200891	0.00640922	0.00179361	r
132	cg17006136	chr4:186559412	SORBS2	PDLIM3 (-102751)	SORBS2 (+318394)	-0.0224078	0.00399971	2.11467e-08	-0.0266063	0.00821212	0.00119581	0.698485	0.0362763	-0.0188142	0.007585	0.0147582	-0.0512239	0.0118821	3.0587e-05	-0.0186848	0.00512688	0.00028765	r
133	cg15645660	chr1:55247356	TTC22	PARS2 (-17170)	DHCR24 (+105535)	0.0360107	0.0064282	2.11893e-08	0.0360107	0.0064282	2.12e-08	0	0.534138	0.0408984	0.0151517	0.00813568	0.0522108	0.0177498	0.00382774	0.0316491	0.0077451	4.88679e-05	a(6)
134	cg20810975	chr17:42467199	ITGA2B	ITGA2B (-327)		-0.0110868	0.00198088	2.1821e-08	-0.0157363	0.00555431	0.00460906	0.804288	0.00603885	-0.0160517	0.00472936	0.000981881	-0.0268642	0.00605485	1.84305e-05	-0.00751948	0.00233849	0.00136159	r
135	cg17113856	chr6:32120895	PPT2;PRRT1	PRRT1 (-1167), PPT2-EGFL8 (-1104), PPT2 (-405)		0.0187145	0.00334524	2.21416e-08	0.0203378	0.00561829	0.000294688	0.597754	0.0832391	0.0163595	0.00694319	0.0203744	0.0332207	0.00735068	1.31457e-05	0.0143317	0.00446725	0.00139631	r
136	cg03984375	chr22:46484046	LOC400931	WNT7B (-111038), PPARA (-62453)		0.0152447	0.00272637	2.25043e-08	0.0152447	0.00272637	2.25e-08	0	0.397947	0.0229652	0.00634348	0.000460173	0.0144228	0.00649831	0.0280749	0.01324	0.00340994	0.000112993	r
137	cg23618477	chr6:169334872			THBS2 (+319267), SMOC2 (+493042)	-0.0351471	0.00628941	2.293e-08	-0.0385876	0.010724	0.000320389	0.622333	0.0708046	-0.0280993	0.0106588	0.00969216	-0.0676474	0.015467	2.3794e-05	-0.0291445	0.00901743	0.00128646	r
138	cg11629889	chr17:40839022	CNTNAP1		CNTNAP1 (+4392), EZH1 (+58026)	0.0177953	0.00319077	2.44562e-08	0.019292	0.00436457	9.86e-06	0.350065	0.214678	0.0235202	0.00684571	0.00085597	0.027603	0.00851372	0.00148508	0.0137141	0.00398134	0.000605848	r
139	cg25594100	chr7:4786943	FOXK1	AP5Z1 (-28310)	FOXK1 (+65004)	0.0206138	0.00369838	2.49344e-08	0.0205529	0.0054077	0.000144302	0.481792	0.145188	0.0312209	0.00739849	5.31012e-05	0.00968879	0.00818823	0.238727	0.0198414	0.00500462	8.10208e-05	a(6)
140	cg22957360	chr10:101282572		GOT1 (-92223), NKX2-3 (-10118)		0.0208331	0.00373802	2.49984e-08	0.0208331	0.00373802	2.5e-08	0	0.596796	0.017833	0.0078205	0.0246707	0.0294939	0.00948104	0.00226436	0.0197604	0.00476232	3.74269e-05	r
141	cg22337438	chr19:54327437	NLRP12		NLRP12 (+160)	-0.0168929	0.00303767	2.68041e-08	-0.0168929	0.00303767	2.68e-08	0	0.535982	-0.00964638	0.00717307	0.181671	-0.0189099	0.00786805	0.0175632	-0.0183802	0.00370666	8.9028e-07	r
142	cg24550149	chr1:55246954	TTC22	PARS2 (-16768)	DHCR24 (+105937)	0.0219783	0.00395311	2.70174e-08	0.0246395	0.00684963	0.00032166	0.611491	0.0762344	0.0224165	0.00809081	0.00664985	0.0402005	0.00927661	2.79531e-05	0.0160895	0.0051921	0.00202019	r
143	cg24338091	chr19:46270244	SIX5		SIX5 (+2240), ENSG00000237452 (+33736)	0.0231149	0.00415957	2.74388e-08	0.0227985	0.00583615	9.37e-05	0.434235	0.170756	0.0333466	0.00836627	0.000126484	0.00971082	0.00938864	0.302785	0.0232979	0.00557579	3.30499e-05	r
144	cg14034325	chr10:43891459	HNRNPF		HNRNPF (+820)	0.0215002	0.00387118	2.79346e-08	0.0215002	0.00387118	2.79e-08	0	0.697108	0.0160334	0.00761916	0.0378055	0.0245765	0.00836737	0.0038782	0.0229265	0.00532854	1.92702e-05	r
145	cg08481112	chr19:2544100	GNG7		GADD45B (+67976), GNG7 (+158607)	0.0151909	0.00273649	2.83635e-08	0.0151909	0.00273649	2.84e-08	0	0.441519	0.0100349	0.00489262	0.0428268	0.0168602	0.00593025	0.00514214	0.0178425	0.0039737	8.31439e-06	a(12)
146	cg09498948	chr8:93116100		RUNX1T1 (-8395)	TRIQK (+862273)	0.0200266	0.00360928	2.87892e-08	0.0224653	0.00617299	0.000273391	0.599981	0.0820945	0.0302405	0.0070214	3.81614e-05	0.0279507	0.00899897	0.00229928	0.0131148	0.00476019	0.00601892	r
147	cg11839415	chr1:43814764	MPL	CDC20 (-9920)	MPL (+11287)	0.0385125	0.00695007	3.0021e-08	0.0385125	0.00695008	3e-08	0	0.704792	0.0319758	0.017544	0.0712929	0.0518043	0.0181606	0.00499949	0.0371906	0.00832715	9.27343e-06	r
148	cg02798280	chr19:39087135	MAP4K1		MAP4K1 (+21429), RYR1 (+162666)	0.0322282	0.00581707	3.01979e-08	0.0322282	0.00581707	3.02e-08	0.551541	0.976465	0.0299447	0.0120154	0.0143067	0.0327033	0.0124256	0.00944996	0.0330172	0.00786918	3.06742e-05	r
149	cg19240213	chr7:27163095	HOXA3	HOXA3 (-3882)		0.0243521	0.00439565	3.02396e-08	0.025953	0.00741046	0.000461407	0	0.107544	0.014961	0.00954119	0.119969	0.0455615	0.0115131	0.000120381	0.0226412	0.00548607	4.11467e-05	r
150	cg00502509	chr7:1956121	MAD1L1	ELFN1 (+228367)	MAD1L1 (+316757)	-0.0135117	0.0024403	3.07889e-08	-0.0135117	0.0024403	3.08e-08	0	0.382758	-0.0133101	0.00555213	0.0183364	-0.0214504	0.00631057	0.000882445	-0.0117648	0.00301	0.000101815	r
151	cg22507723	chr12:58131768	AGAP2		AGAP2 (+261)	0.0241025	0.00435576	3.13921e-08	0.0299386	0.00918782	0.00111999	0.663923	0.0510213	0.0280444	0.0106748	0.00993823	0.0511106	0.0125002	7.30384e-05	0.0185756	0.00516177	0.000342226	r
152	cg03169557	chr16:89598950	SPG7	RPL13 (-28169)	SPG7 (+24140)	0.0141739	0.00256186	3.15458e-08	0.0141739	0.00256186	3.15e-08	0	0.509058	0.01348	0.00446901	0.00323007	0.0209814	0.0064499	0.0014336	0.0125268	0.00357466	0.000486734	a(5-6)
153	cg12070987	chr11:67804055	NDUFS8	TCIRG1 (-2428)		-0.0158681	0.00286822	3.15878e-08	-0.0158681	0.00286822	3.16e-08	0	0.793191	-0.0161257	0.00727091	0.0287838	-0.020306	0.00730059	0.00616385	-0.0148174	0.00345284	2.02451e-05	r
154	cg08760493	chr4:109994039	COL25A1	ETNPPL (-309831)	COL25A1 (+229760)	-0.011321	0.00204718	3.2015e-08	-0.0135601	0.00369617	0.00024379	0.501027	0.134779	-0.0165776	0.00471969	0.000663138	-0.0220079	0.00789331	0.00604349	-0.00902734	0.00237245	0.000154094	r
155	cg13374901	chr20:60639404	TAF4		TAF4 (+1462), CDH4 (+811923)	0.0196598	0.00355524	3.20571e-08	0.0196598	0.00355524	3.21e-08	0	0.559867	0.0186444	0.00686584	0.00777256	0.0128624	0.00792136	0.106691	0.0227544	0.00488151	3.758e-06	r
156	cg19522050	chr10:101281275		GOT1 (-90926), NKX2-3 (-11415)		0.0207631	0.00375606	3.24072e-08	0.0214858	0.00441586	1.14e-06	0.187184	0.292207	0.021771	0.00822514	0.00941208	0.0337543	0.00947641	0.00050475	0.0172146	0.00471588	0.00028128	r
157	cg02803819	chr7:27141067	HOXA2	HOXA1 (-5475)	HOXA2 (+1363)	0.0168153	0.00304382	3.30611e-08	0.0175575	0.00383776	4.76e-06	0.241877	0.26739	0.0155843	0.0067697	0.0233633	0.0297042	0.00851642	0.000652296	0.0147297	0.00371835	8.21138e-05	r
158	cg23387569	chr12:58120011	AGAP2;LOC100130776		AGAP2 (+12018), OS9 (+32108)	0.0215827	0.00391036	3.40209e-08	0.0257564	0.00742024	0.00051833	0.646405	0.0591253	0.0312782	0.00866818	0.000479252	0.0368111	0.00979441	0.000250955	0.0146757	0.00489906	0.00283503	r
159	cg02010852	chr9:126118355	CRB2	CRB2 (-184)		0.0251453	0.0045588	3.47272e-08	0.0251453	0.0045588	3.47e-08	0	0.672222	0.0328839	0.00983988	0.00116393	0.0237516	0.0101607	0.0208356	0.0227816	0.0059652	0.00014577	r
160	cg05851442	chr7:27153212	HOXA3	HOXA2 (-10783)	HOXA3 (+6002)	0.0218649	0.00396615	3.5301e-08	0.0230166	0.00499844	4.13e-06	0.266593	0.255764	0.0233596	0.0086605	0.00818151	0.0362729	0.01007	0.000438539	0.0178525	0.00497658	0.00035726	r
161	cg19803550	chr17:1637391	WDR81	SERPINF2 (-8739)	WDR81 (+9138)	0.0131836	0.00239456	3.6782e-08	0.0136503	0.00294189	3.48e-06	0.303293	0.238038	0.0147771	0.00436594	0.00101265	0.0198327	0.00531732	0.000278236	0.00950143	0.00339872	0.0053217	a(6)
162	cg11080456	chr14:69125124			ZFP36L1 (+134833), RAD51B (+838600)	-0.0117734	0.00214005	3.76665e-08	-0.0117734	0.00214006	3.77e-08	0	0.833092	-0.0139128	0.00458901	0.00308237	-0.00929497	0.00681346	0.174707	-0.0114506	0.00258784	1.11847e-05	r
163	cg07328519	chr19:4064300	ZBTB7A	ENSG00000205147 (-21147)	ZBTB7A (+2643)	0.0111515	0.00202705	3.76854e-08	0.0111515	0.00202705	3.77e-08	0	0.742934	0.00930653	0.00378956	0.015746	0.0141286	0.0049847	0.00527605	0.0112164	0.00273697	4.65056e-05	r
164	cg20864214	chr11:73054121	ARHGEF17	RELT (-33188)	ARHGEF17 (+34788)	0.0270388	0.00492294	3.96496e-08	0.0325223	0.0104125	0.00178791	0.733157	0.0235762	0.0362572	0.0105857	0.000886544	0.0497146	0.0113298	2.24636e-05	0.0164912	0.00638256	0.00997236	r
165	cg23245942	chr17:46698973	HOXB9	HOXB8 (-6673)	HOXB9 (+4866)	0.0180351	0.00328486	4.01074e-08	0.0180351	0.00328486	4.01e-08	0	0.997576	0.0177228	0.00627146	0.00567277	0.0185228	0.0104852	0.0794958	0.0180954	0.00414675	1.47e-05	r
166	cg08898775	chr15:59042684	ADAM10	ADAM10 (-508)		0.0193686	0.00352827	4.02975e-08	0.0201208	0.00560378	0.000329953	0.526663	0.120916	0.0106752	0.00674621	0.116654	0.0345445	0.00949643	0.000386824	0.0198496	0.00459953	1.81999e-05	r
167	cg19647567	chr5:176935305	DOK3	PDLIM7 (-10722)	DOK3 (+1553)	-0.0162903	0.00297	4.1362e-08	-0.0168813	0.00354596	1.93e-06	0.132968	0.315575	-0.0172484	0.00740694	0.0218484	-0.0305707	0.0100994	0.00294427	-0.0144449	0.00342322	2.76656e-05	r
168	cg20781880	chr19:3179741	S1PR4	NCLN (-5857)	S1PR4 (+1006)	-0.0198356	0.00362017	4.27265e-08	-0.0262942	0.00901864	0.00355077	0.782551	0.0100641	-0.0321333	0.00806833	0.00012796	-0.0391153	0.00980051	0.000105978	-0.0121247	0.00444861	0.00657998	r
169	cg01681367	chr16:29676071	SPN	QPRT (-14287)	SPN (+1492)	-0.0210054	0.00383413	4.28865e-08	-0.0223261	0.00577316	0.000110079	0.474952	0.148884	-0.0160388	0.0082397	0.0543418	-0.0371607	0.00916975	8.39227e-05	-0.0181317	0.00491456	0.000242142	r
170	cg22514173	chr22:20146278			ZDHHC8 (+26808), RTN4R (+109776)	-0.0122733	0.00224094	4.32914e-08	-0.016285	0.00506065	0.00129104	0.665751	0.0501981	-0.0205572	0.00609098	0.00104499	-0.0236218	0.00688495	0.000792356	-0.00921081	0.00257273	0.000366969	r
171	cg22429121	chr1:27901805	AHDC1	WASF2 (-85137)	AHDC1 (+28338)	0.0165147	0.0030168	4.39382e-08	0.0161708	0.00396645	4.56e-05	0.341924	0.218804	0.0224864	0.00639404	0.000653531	0.00627598	0.0070462	0.374635	0.0174363	0.00391402	9.76407e-06	r
172	cg08813888	chr2:662396		FAM150B (-374101)	TMEM18 (+15043)	-0.0195762	0.00357867	4.4942e-08	-0.019193	0.00442463	1.44e-05	0.312597	0.233459	-0.0107685	0.00643161	0.0971322	-0.0205641	0.00799732	0.0111803	-0.0247358	0.00511157	1.60294e-06	r
173	cg25389328	chr17:38222062	THRA		THRA (+3000), NR1D1 (+34916)	0.0125042	0.00228602	4.5039e-08	0.0125042	0.00228602	4.5e-08	0	0.914365	0.0140392	0.00490018	0.00506391	0.010358	0.00786044	0.189757	0.0122856	0.00273665	8.34815e-06	r
174	cg17970299	chr12:54772804	ZNF385A	GPR84 (-14534)	ZNF385A (+12278)	0.027656	0.00505683	4.52496e-08	0.0288649	0.00594784	1.22e-06	0.150824	0.308013	0.037954	0.0122898	0.0025939	0.0414786	0.0140947	0.00381194	0.0226377	0.00603556	0.000190831	r
175	cg03871267	chr5:67483475		CD180 (-990849), PIK3R1 (-28073)		0.0206746	0.00378241	4.60329e-08	0.0206746	0.00378241	4.6e-08	0	0.807788	0.0230018	0.00750822	0.00279793	0.0147855	0.0103114	0.153848	0.0210046	0.0048363	1.61128e-05	r
176	cg23953831	chr1:117544416	CD101		CD101 (+35)	-0.0123903	0.00226759	4.65343e-08	-0.0131354	0.00286693	4.61e-06	0.225626	0.274895	-0.0203063	0.00587729	0.000803021	-0.0145567	0.00582895	0.0136806	-0.0102379	0.00271067	0.000172218	r
177	cg08659179	chr5:27038707	CDH9	CDH9 (-15)		0.0189885	0.00347879	4.80533e-08	0.0189885	0.00347879	4.81e-08	0	0.956196	0.0176979	0.0068694	0.0114171	0.0206516	0.0071765	0.00463923	0.0188709	0.00487817	0.000119693	r
178	cg06962918	chr7:18127112		HDAC9 (-408814), PRPS1L1 (-59627)		0.0257738	0.0047312	5.10487e-08	0.0257738	0.0047312	5.1e-08	0	0.698467	0.0204665	0.00866473	0.0200726	0.0322247	0.0113147	0.00506737	0.0266361	0.00651723	4.87274e-05	r
179	cg00807464	chr12:111618977	CUX2		CUX2 (+147150), FAM109A (+187948)	-0.0185023	0.00339734	5.14819e-08	-0.0185023	0.00339734	5.15e-08	0	0.945338	-0.0194251	0.00707098	0.00710847	-0.0203806	0.00815216	0.0135809	-0.0175968	0.00440255	7.09326e-05	r
180	cg14030904	chr6:149806732	ZC3H12D	ZC3H12D (-536)		-0.0152838	0.00280762	5.2193e-08	-0.019426	0.00642309	0.00249129	0.725453	0.0261904	-0.0152653	0.00610228	0.0139548	-0.037183	0.00870648	3.58958e-05	-0.0119617	0.00339397	0.000451917	r
181	cg10673833	chr7:45018849	MYO1G	MYO1G (-153)		-0.0130976	0.0024063	5.2369e-08	-0.0130976	0.00240629	5.24e-08	0	0.405208	-0.0151751	0.00569391	0.00894768	-0.019683	0.00609582	0.0015505	-0.0109984	0.00294951	0.000207774	r
182	cg02506717	chr7:28338790	CREB5	JAZF1 (-118429), CREB5 (-113354)		0.0155347	0.00285846	5.49094e-08	0.0155347	0.00285846	5.49e-08	0	0.431688	0.0100788	0.00723416	0.166582	0.0222194	0.00645729	0.000765772	0.0148277	0.00355119	3.34775e-05	r
183	cg22111527	chr11:69260136		CCND1 (-195719)	TPCN2 (+443772)	-0.0165644	0.00304837	5.51483e-08	-0.0175263	0.00527346	0.000888955	0.525275	0.121665	-0.00893357	0.00706547	0.208968	-0.0321887	0.00898411	0.000469158	-0.0160229	0.00364681	1.28621e-05	r
184	cg03608224	chr12:124773995	FAM101A		NCOR2 (+205803), ZNF664 (+316326)	0.0165796	0.00305219	5.5719e-08	0.0175061	0.00405622	1.59e-05	0.336393	0.221592	0.0152541	0.00630021	0.0172355	0.0291896	0.00790912	0.000320311	0.0140375	0.00388767	0.000326956	r
185	cg04917446	chr17:46699073	HOXB9	HOXB8 (-6773)	HOXB9 (+4766)	0.0140256	0.00258446	5.73437e-08	0.0140256	0.00258446	5.73e-08	0	0.741586	0.014582	0.00461231	0.0020669	0.0196533	0.00835091	0.0200019	0.0128163	0.00336398	0.000151193	r
186	cg10570158	chr11:19546133	NAV2	E2F8 (-282967), NAV2 (-189010)		0.0210591	0.00388213	5.80773e-08	0.0210591	0.00388213	5.81e-08	0	0.66105	0.0268062	0.00845889	0.0020193	0.0224033	0.00729096	0.00255292	0.0179128	0.00545826	0.00108243	r
187	cg07018107	chr8:129162406	MIR1208	TMEM75 (-201816)		-0.0113933	0.00210078	5.8496e-08	-0.0112997	0.00272174	3.3e-05	0.218686	0.278066	-0.00481443	0.0054395	0.378192	-0.0178627	0.0062296	0.00478387	-0.0117264	0.00244688	2.01109e-06	r
188	cg17150898	chr12:1702116	FBXL14		FBXL14 (+1215), ERC1 (+601713)	0.017519	0.00323292	5.99548e-08	0.017519	0.00323292	6e-08	0	0.570064	0.0117523	0.00661024	0.0784026	0.0231224	0.0113982	0.0444087	0.0188839	0.00391947	1.77708e-06	r
189	cg07264048	chr6:10556326	GCNT2	GCNT6 (-77667)	GCNT2 (+27738)	0.0180539	0.00333593	6.23329e-08	0.0190374	0.00438922	1.44e-05	0.362129	0.208521	0.0180292	0.0062945	0.0050749	0.0305844	0.00809166	0.00023222	0.0141884	0.00450159	0.00169107	r
190	cg25251478	chr6:30853959	DDR1	GTF2H4 (-22002)	DDR1 (+2099)	0.0175195	0.0032379	6.27526e-08	0.0176553	0.00373484	2.28e-06	0.166709	0.301176	0.0113329	0.00687378	0.102284	0.028069	0.00838235	0.0010455	0.0171994	0.00408293	2.85352e-05	r
191	cg03458695	chr10:78163703	C10orf11		C10orf11 (+621185)	-0.00943382	0.00174462	6.39505e-08	-0.00943382	0.00174461	6.4e-08	0	0.818537	-0.00922998	0.00371346	0.0145605	-0.0121835	0.00470927	0.0107046	-0.00891611	0.00217731	4.71152e-05	r
192	cg07883124	chr13:113634042	MCF2L	F7 (-126079)	MCF2L (+10508)	0.0190271	0.00351875	6.39644e-08	0.0190271	0.00351875	6.4e-08	0	0.819935	0.0149944	0.00730429	0.0426504	0.0201577	0.0089121	0.0252594	0.0202682	0.00449778	7.72397e-06	a(6)
193	cg19645616	chr19:10444917	RAVER1;ICAM3	RAVER1 (-602)		0.0244972	0.00453527	6.60925e-08	0.0244972	0.00453527	6.61e-08	0	0.97546	0.0257444	0.00783006	0.00138544	0.023129	0.00885072	0.00995638	0.02435	0.00715357	0.000701971	r
194	cg16129132	chr11:3182119	OSBPL5	CARS (-103453)	OSBPL5 (+4465)	0.0168495	0.00311965	6.62401e-08	0.017166	0.00367268	2.95e-06	0.232372	0.271793	0.0122874	0.00507832	0.0173089	0.0280626	0.00837509	0.00103807	0.0171921	0.00448475	0.000137661	r
195	cg04536829	chr3:127771995	SEC61A1		SEC61A1 (+784)	0.010951	0.00202841	6.70743e-08	0.010951	0.00202841	6.71e-08	0	0.711241	0.0114841	0.00396756	0.00464511	0.013193	0.00381594	0.000724242	0.00925656	0.00300359	0.00213756	r
196	cg24391854	chr11:134254690	B3GAT1		B3GAT1 (+7557), GLB1L2 (+52923)	-0.013282	0.00246114	6.78809e-08	-0.0120092	0.00349681	0.00059401	0.337583	0.220993	-0.0112143	0.00569152	0.0515095	-0.00212175	0.00740553	0.774915	-0.0155868	0.00293626	1.48389e-07	r
197	cg05287480	chr7:27176127		HOXA4 (-5710)	HOXA5 (+7160)	0.0152192	0.0028223	6.9484e-08	0.017489	0.00555439	0.00164006	0.710179	0.0317329	0.0178065	0.00572495	0.00242334	0.0278533	0.00615336	1.27661e-05	0.00920645	0.0038174	0.016133	r
198	cg08706567	chr1:43814983	MPL	CDC20 (-9701)	MPL (+11506)	0.0222855	0.00413319	6.97353e-08	0.0218001	0.00567092	0.000120951	0.419406	0.178642	0.00932015	0.00826169	0.261917	0.0296708	0.00901575	0.0012655	0.0254231	0.00562691	7.31547e-06	r
199	cg11826961	chr17:38221639	THRA		THRA (+2577), NR1D1 (+35339)	0.0146049	0.00271032	7.10052e-08	0.0146049	0.00271032	7.1e-08	0	0.742181	0.0110849	0.00568156	0.053797	0.0174774	0.00658789	0.00890775	0.0151268	0.00348978	1.67316e-05	r
200	cg13852284	chr10:77548353	C10orf11		C10orf11 (+5835)	0.0181154	0.00336303	7.17848e-08	0.0210013	0.00677709	0.00194261	0.725836	0.0260573	0.0286721	0.00707426	9.89086e-05	0.0272381	0.006952	0.000139486	0.00974387	0.00457654	0.033593	r
201	cg20079298	chr15:40572326			PLCB2 (+27797), PAK6 (+40706)	0.0181511	0.00337024	7.21679e-08	0.0181511	0.00337024	7.22e-08	0	0.565243	0.0257972	0.00836416	0.00262593	0.020834	0.0116011	0.0746881	0.0162024	0.00388323	3.3912e-05	r
202	cg13172549	chr7:27153636	HOXA3	HOXA2 (-11207)	HOXA3 (+5578)	0.035316	0.00655834	7.24875e-08	0.0366886	0.00820999	7.87e-06	0.330261	0.224671	0.0429398	0.0121973	0.000645566	0.050502	0.014062	0.000455313	0.0241533	0.00933696	0.00988511	r
203	cg25004071	chr20:60639474	TAF4		TAF4 (+1392), CDH4 (+811993)	0.0172135	0.00320263	7.66632e-08	0.0172135	0.00320263	7.67e-08	0	0.939712	0.019279	0.00699381	0.00692095	0.017466	0.00766418	0.024196	0.0164384	0.00408155	6.24992e-05	r
204	cg09470754	chr19:55838021	TMEM150B	TMEM150B (-1353)		-0.0145301	0.00270533	7.83344e-08	-0.0145301	0.00270533	7.83e-08	0	0.491529	-0.00989342	0.00585742	0.0942662	-0.0214006	0.00773322	0.00642127	-0.0147533	0.00331925	1.02181e-05	r
205	cg05928290	chr14:54418728	BMP4	DDHD1 (-798913)	BMP4 (+4801)	0.0212828	0.0039631	7.8629e-08	0.022071	0.00460518	1.65e-06	0.185488	0.292957	0.0263363	0.00853713	0.00262066	0.0317773	0.00950311	0.00106203	0.0165101	0.00507179	0.00118705	r
206	cg02059317	chr16:89024511	CBFA2T3	PABPN1L (-91486)	CBFA2T3 (+19101)	-0.0160931	0.00299701	7.88562e-08	-0.0160931	0.00299701	7.89e-08	0	0.536862	-0.0185226	0.00658081	0.0058612	-0.0217236	0.00692517	0.00208458	-0.0135185	0.00385213	0.000477759	r
207	cg14938587	chr7:155790392		SHH (-185426)	C7orf13 (+642956)	-0.0193539	0.00360465	7.911e-08	-0.0193539	0.00360465	7.91e-08	0	0.501361	-0.0266995	0.00741436	0.000491398	-0.014923	0.00810842	0.0678373	-0.0178335	0.00479129	0.000213371	r
208	cg26264232	chr7:27138751		HOXA1 (-3159)		0.0130406	0.00242917	7.946e-08	0.0130713	0.00248074	1.37e-07	0.0279942	0.357435	0.010517	0.00464547	0.0256957	0.0211343	0.00624703	0.000931391	0.0121129	0.00320249	0.000168555	r
209	cg07110356	chr17:56355431	MPO		MPO (+2865), LPO (+39645)	-0.0148784	0.00277454	8.20979e-08	-0.0148783	0.00277454	8.21e-08	0	0.503568	-0.0115575	0.00497902	0.022263	-0.0217392	0.00712509	0.00273183	-0.0148613	0.00378324	9.40149e-05	r
210	cg14852355	chr15:74238744	LOXL1		LOXL1 (+19946), STOML1 (+45945)	-0.01454	0.00271186	8.24734e-08	-0.0184556	0.00555415	0.000891027	0.62798	0.068015	-0.0215529	0.00650075	0.00126792	-0.0291375	0.00860468	0.000921588	-0.0108652	0.00318131	0.000673634	r
211	cg24524285	chr11:64405919	NRXN2		SLC22A12 (+47638), NRXN2 (+84741)	0.0179449	0.00334844	8.36029e-08	0.0179449	0.00334844	8.36e-08	0	0.635129	0.0124853	0.00680768	0.0695684	0.0222074	0.0110291	0.0459907	0.0193384	0.00410336	2.94491e-06	r
212	cg22729726	chr1:3123854	PRDM16	ARHGEF16 (-247136)	PRDM16 (+138080)	-0.0136368	0.00254535	8.43665e-08	-0.0157931	0.00611345	0.00978481	0.682756	0.0427602	-0.00672883	0.00880141	0.446324	-0.0291175	0.006799	3.42422e-05	-0.0115859	0.00288907	6.71355e-05	r
213	cg19442201	chr15:40572550			PLCB2 (+27573), PAK6 (+40930)	0.0215462	0.0040246	8.62084e-08	0.023319	0.00597643	9.55e-05	0.441797	0.166716	0.0188144	0.00776592	0.0171694	0.0426939	0.0118751	0.000449212	0.0187966	0.00512544	0.000263595	r
214	cg21445230	chr16:67969367	PSMB10	CTRL (-3051)		0.0130058	0.00243122	8.82014e-08	0.0130058	0.00243122	8.82e-08	0	0.522569	0.00938189	0.00529473	0.0793925	0.0190529	0.00664165	0.00476512	0.0129352	0.00300365	1.8942e-05	r
215	cg12695465	chr6:10556147	GCNT2	GCNT6 (-77846)	GCNT2 (+27559)	0.017726	0.00331631	9.03632e-08	0.0193567	0.00500977	0.000111644	0.507762	0.131134	0.020024	0.00591061	0.00100221	0.0312179	0.00843375	0.000308033	0.0124307	0.00455286	0.00648561	r
216	cg00582562	chr17:46388465	SKAP1		SKAP1 (+119087), SNX11 (+203546)	0.0188233	0.00352178	9.05119e-08	0.0198784	0.00534077	0.000197639	0.480854	0.145695	0.0128378	0.00739615	0.0856303	0.0338996	0.00866508	0.000142542	0.0169594	0.00451629	0.000187536	r
217	cg25059899	chr18:60904328	BCL2		BCL2 (+83033), PHLPP1 (+521646)	-0.0106416	0.00199109	9.06182e-08	-0.0106416	0.00199109	9.06e-08	0	0.689607	-0.00954292	0.00491983	0.05518	-0.0151889	0.00567385	0.00832268	-0.0101086	0.00235791	2.06255e-05	r
218	cg12253175	chr12:58132093	AGAP2	AGAP2 (-65)		0.0240659	0.00450743	9.33687e-08	0.0303821	0.00929153	0.00107596	0.610804	0.0765817	0.033941	0.0133385	0.0124393	0.0470088	0.012356	0.000212154	0.0185118	0.00519527	0.000391086	r
219	cg23201812	chr11:34771918			EHF (+117908), APIP (+166128)	-0.0156611	0.00293327	9.34003e-08	-0.0156611	0.00293327	9.34e-08	0	0.401256	-0.0126546	0.00537723	0.0205214	-0.0257603	0.00828487	0.00227524	-0.0150176	0.00386131	0.000110079	r
220	cg02030929	chr16:29676003	SPN	QPRT (-14355)	SPN (+1424)	-0.0237348	0.00444574	9.35798e-08	-0.0237348	0.00444574	9.36e-08	0.641669	0.876856	-0.0270448	0.00841241	0.00174807	-0.0208809	0.0088794	0.0200966	-0.0232901	0.00648454	0.00035147	r
221	cg00979931	chr11:72533664	ATG16L2		ATG16L2 (+8312), FCHSD2 (+319642)	0.0302702	0.00566991	9.3594e-08	0.0276536	0.00996005	0.00549557	0	0.0613772	0.0063583	0.0117102	0.588333	0.0339594	0.0118258	0.00472351	0.0391518	0.00774677	5.52228e-07	r
222	cg25708790	chr12:132549361	EP400		DDX51 (+79519), EP400 (+114854)	0.0248402	0.00465749	9.63994e-08	0.0248402	0.00465749	9.64e-08	0	0.467771	0.0334604	0.00883999	0.000259618	0.025046	0.00953514	0.00958873	0.0197929	0.00669588	0.00322092	r
223	cg20864568	chr17:43391599	MAP3K14	SPATA32 (-52121)	ARHGAP27 (+111398)	-0.0139418	0.00261668	9.92787e-08	-0.0139668	0.00412859	0.000717158	0.465669	0.153893	-0.00593612	0.00566764	0.297404	-0.0239153	0.00769143	0.00227504	-0.0147645	0.00319416	4.51372e-06	r
224	cg13185177	chr3:194119885	GP5	GP5 (-803)		-0.0118712	0.00222881	1.00245e-07	-0.0118712	0.00222881	1e-07	0	0.638071	-0.0110375	0.0050338	0.030603	-0.0165181	0.00538694	0.00260477	-0.0108724	0.00280187	0.000114066	r
225	cg27400313	chr18:74824280	MBP		MBP (+20445), ZNF236 (+288165)	-0.0304589	0.00571873	1.00309e-07	-0.0304589	0.00571873	1e-07	0	0.929906	-0.0272279	0.0108847	0.013958	-0.0297516	0.014293	0.0392171	-0.0322414	0.00761567	2.60515e-05	r
226	cg16402452	chr12:58129855	AGAP2		AGAP2 (+2174), OS9 (+41952)	0.0127268	0.00239029	1.01301e-07	0.0127268	0.00239029	1.01e-07	0	0.548378	0.0107969	0.00583152	0.0669949	0.0191231	0.00637084	0.00318422	0.0118933	0.00287503	3.94847e-05	r
227	cg15951469	chr6:153536198		RGS17 (-171021), ENSG00000213121 (-16257)		0.011598	0.00217971	1.03251e-07	0.011598	0.00217971	1.03e-07	0	0.683558	0.014614	0.0045575	0.00179443	0.00837308	0.00585559	0.154981	0.0112139	0.00274032	4.7677e-05	r
228	cg12307314	chr5:142206724	ARHGAP26		ARHGAP26 (+56776), NR3C1 (+576530)	-0.0109273	0.00205415	1.03968e-07	-0.00973747	0.00405271	0.0162742	0.57546	0.0948472	-0.00136107	0.00493389	0.783213	-0.0157305	0.00727917	0.0324064	-0.012635	0.00237663	1.42304e-07	r
229	cg19256813	chr12:117627286	FBXO21		FBXO21 (+975)	0.0190274	0.00357903	1.05862e-07	0.0212832	0.00592892	0.000331028	0.494646	0.138234	0.016751	0.00772698	0.0324948	0.0402741	0.0112641	0.000481498	0.0166073	0.00432592	0.000134653	r
230	cg17007896	chr11:69261044		CCND1 (-194811)	TPCN2 (+444680)	-0.0167522	0.0031562	1.11007e-07	-0.0167522	0.0031562	1.11e-07	0	0.532778	-0.00893788	0.00773473	0.250564	-0.0195828	0.00764098	0.0114454	-0.0179866	0.00387659	4.15924e-06	r
231	cg24761525	chr17:46651745	HOXB3	HOXB3 (-20462)	HOXB4 (+5728)	0.0168077	0.00316894	1.13365e-07	0.0168077	0.00316894	1.13e-07	0	0.402566	0.0177055	0.00656948	0.00823076	0.0265862	0.00832767	0.00174449	0.0141975	0.00401644	0.000434696	r
232	cg15488009	chr19:681445	FSTL3		FSTL3 (+5054), PRSS57 (+14015)	-0.0208078	0.00392678	1.16472e-07	-0.0208078	0.00392678	1.16e-07	0	0.620862	-0.0145364	0.00812258	0.0764814	-0.0274866	0.0122339	0.0262315	-0.0219802	0.00482163	6.06966e-06	r
233	cg18264562	chr1:26253412		STMN1 (-20456)	PAFAH2 (+71236)	0.0132055	0.00249258	1.17122e-07	0.0132055	0.00249258	1.17e-07	0	0.47421	0.0119811	0.00488858	0.0159538	0.0276555	0.0121676	0.0245672	0.0127928	0.00298334	2.05368e-05	r
234	cg02827029	chr12:121890907	KDM2B		RNF34 (+52986), KDM2B (+127982)	0.0204305	0.00385946	1.19917e-07	0.0204305	0.00385946	1.2e-07	0	0.72213	0.0227452	0.00778323	0.00427892	0.0139601	0.00899731	0.123036	0.0215205	0.00511148	2.88188e-05	r
235	cg15751131	chr7:140090416	SLC37A3	JHDM1D (-213582)	SLC37A3 (+7933)	-0.0154688	0.00292336	1.21352e-07	-0.0184911	0.00634282	0.00355373	0.67378	0.0466342	-0.0125997	0.00789724	0.113705	-0.0334721	0.00783666	3.58256e-05	-0.0125508	0.00343613	0.00027887	r
236	cg12283393	chr11:1874445	LSP1	LSP1 (-11950)	TNNI2 (+13735)	-0.0182841	0.00345665	1.22626e-07	-0.0196773	0.00494286	6.86e-05	0.351958	0.213716	-0.0164333	0.00876057	0.0635382	-0.0329696	0.00905443	0.000381877	-0.0156327	0.00413571	0.000170165	r

## Sheet: Sup Data 2
Supplementary Data 2
Position	GREAT annotation - closest genes with transcription start site upstream (distance to site)	GREAT annotation - closest genes with transcription start site downstream (distance to site)	Probes in DMR	Sidak-corrected P value
chr7:27153212-27155234	HOXA2 (-11793)	HOXA3 (+4991)	20	8.208e-50
chr19:10736006-10736448		SLC44A2 (+293)	8	1.021e-26
chr7:27146237-27146445	HOXA2 (-3911)		4	2.039e-24
chr19:49220102-49220235		MAMSTR (+2809), FUT2 (+20937)	4	7.982e-23
chr3:188664632-188664993	TPRG1 (-224950)	LPP (+734092)	6	1.438e-21
chr7:27143235-27143806	HOXA2 (-1091)		11	3.216e-21
chr12:58131681-58132105		AGAP2 (+136)	4	9.167e-20
chr20:57582787-57583474	CTSZ (-829)		17	2.02e-18
chr6:32120773-32121225	PRRT1 (-1270), PPT2-EGFL8 (-1000), PPT2 (-301)		15	8.051e-17
chr12:111618925-111619190		CUX2 (+147230), FAM109A (+187867)	5	1.186e-16
chr1:55246867-55247408	PARS2 (-16951)	DHCR24 (+105753)	4	1.375e-16
chr22:46470016-46470191	WNT7B (-97095), PPARA (-76395)		2	1.396e-16
chr17:74475240-74475402		RHBDF2 (+22168), AANAT (+25888)	5	2.675e-15
chr1:25257505-25257931		RUNX3 (+33783), CLIC4 (+185870)	12	4.842e-15
chr6:10556147-10556523	GCNT6 (-77658)	GCNT2 (+27746)	3	8.078e-15
chr5:173317332-173317342	ENSG00000170091 (-155270)	CPEB4 (+2054)	2	1.008e-14
chr10:135051233-135051351		VENTX (+384)	7	1.429e-14
chr12:58132733-58133008	AGAP2 (-842)		2	3.259e-14
chr16:29675846-29676071	QPRT (-14399)	SPN (+1379)	3	5.708e-14
chr11:69259788-69260314	CCND1 (-195804)	TPCN2 (+443686)	6	8.549e-14
chr6:30853948-30854164	GTF2H4 (-21905)	DDR1 (+2195)	6	2.082e-13
chr9:34457129-34457500	DNAI1 (-1518)		4	2.424e-13
chr7:27183990-27184667	HOXA5 (-1042)		23	2.656e-13
chr17:46608099-46608462		HOXB1 (+78)	9	3.715e-13
chr7:27140797-27141139	HOXA1 (-5375)	HOXA2 (+1462)	5	3.944e-13
chr7:27150262-27150403	HOXA2 (-7903)	HOXA3 (+8881)	2	6.376e-13
chr12:54764265-54764371	GPR84 (-6047)	ZNF385A (+20764)	2	1.696e-12
chr7:27138712-27138974	HOXA1 (-3250)		4	1.887e-12
chr17:46698881-46699155	HOXB8 (-6717)	HOXB9 (+4821)	4	2.625e-12
chr15:39871923-39872186	THBS1 (-1239)		4	2.735e-12
chr7:155556590-155556652		SHH (+48346), RBM33 (+119248)	2	2.9e-12
chr7:28338625-28338790	JAZF1 (-118346), CREB5 (-113436)		4	3.269e-12
chr12:58119915-58120011		AGAP2 (+12066), OS9 (+32059)	5	4.214e-12
chr6:30094980-30095419	TRIM31 (-14317), TRIM40 (-9587)		20	4.608e-12
chr7:27179268-27179432	HOXA4 (-8932)	HOXA5 (+3937)	3	4.66e-12
chr6:138866865-138867046	ECT2L (-250107)	HEBP2 (+141600)	5	5.464e-12
chr5:176935305-176935364	PDLIM7 (-10751)	DOK3 (+1523)	2	7.619e-12
chr7:114055074-114055210		FOXP2 (+90)	6	9.586e-12
chr11:2321770-2322386	TSPAN32 (-1165)	C11orf21 (+1065)	10	1.292e-11
chr19:46270244-46270412		SIX5 (+2156), ENSG00000237452 (+33819)	3	2.221e-11
chr16:57406257-57406511		CX3CL1 (+14)	4	3.663e-11
chr19:39087135-39087186		MAP4K1 (+21403), RYR1 (+162691)	2	4.672e-11
chr7:27170388-27171154	HOXA4 (-353)		12	5.053e-11
chr2:218843435-218843735	RUFY4 (-90393), TNS1 (-34734)		3	6.668e-11
chr20:62198872-62199190	SRMS (-20174)	HELZ2 (+4777)	4	6.785e-11
chr14:54418728-54418851	DDHD1 (-798974)	BMP4 (+4739)	3	7.602e-11
chr8:41519308-41519399	NKX6-3 (-14476)	ANK1 (+234926)	2	9.435e-11
chr17:38221639-38222062		THRA (+2788), NR1D1 (+35127)	2	1.032e-10
chr19:39798481-39799137		LRFN1 (+7167), IFNL1 (+11844)	4	1.295e-10
chr17:80194552-80195180		SLC16A3 (+3303), CSNK1D (+36741)	5	1.961e-10
chr1:43814764-43814983	CDC20 (-9810)	MPL (+11396)	2	2.067e-10
chr12:58129855-58130183		AGAP2 (+2010), OS9 (+42115)	3	3.25e-10
chr17:46651722-46651867	HOXB3 (-20511)	HOXB4 (+5678)	4	3.404e-10
chr12:121890864-121890907		RNF34 (+52964), KDM2B (+128003)	2	3.534e-10
chr19:3179741-3179828	NCLN (-5813)	S1PR4 (+1049)	2	5.203e-10
chr15:40572326-40572550		PLCB2 (+27685), PAK6 (+40817)	2	5.533e-10
chr5:78985425-78985592	CMYA5 (-191)		9	7.211e-10
chr7:98739496-98739782		SMURF1 (+2084), TRRAP (+263526)	4	8.456e-10
chr1:200983238-200983313		KIF21B (+9552), GPR25 (+141193)	2	1.028e-09
chr17:56355331-56355431		MPO (+2915), LPO (+39594)	3	1.107e-09
chr12:117627133-117627286	TESC (-89936)	FBXO21 (+1051)	3	1.212e-09
chr1:167090618-167090757	POU2F1 (-99378)	DUSP27 (+27406)	3	1.446e-09
chr5:1807695-1807759		NDUFS6 (+6213), IRX4 (+79605)	3	1.639e-09
chr20:60639404-60639474		TAF4 (+1427), CDH4 (+811957)	2	1.806e-09
chr19:827715-827843	AZU1 (-47)		5	2.004e-09
chr10:49892829-49893549	ARHGAP22 (-80192), WDFY4 (-24562)		9	2.711e-09
chr10:101282572-101282883	GOT1 (-92378), NKX2-3 (-9962)		5	3.599e-09
chr1:7692321-7692367	VAMP3 (-138985)	CAMTA1 (+846960)	2	4.86e-09
chr1:38022586-38022718	SNIP1 (-2749)	DNALI1 (+132)	3	6.993e-09
chr17:46697414-46697700	HOXB8 (-5256)	HOXB9 (+6282)	3	7.039e-09
chr6:30881464-30881571	VARS2 (-590)		6	7.797e-09
chr6:31554829-31555016	LTB (-4721), LST1 (-54)		4	8.473e-09
chr5:179621502-179621734	RASGEF1C (-56269)	MAPK9 (+97481)	3	1.077e-08
chr17:46388390-46388465		SKAP1 (+119124), SNX11 (+203508)	3	1.472e-08
chr19:1071176-1071208		HMHA1 (+5270), POLR2E (+24406)	2	1.501e-08
chr2:74607470-74607600	DCTN1 (-53)		3	1.675e-08
chr7:27183262-27183436	HOXA5 (-62)		6	1.909e-08
chr7:45066738-45067057		CCM2 (+273)	5	2.449e-08
chr18:74824154-74824280		MBP (+20508), ZNF236 (+288101)	2	2.463e-08
chr1:202091865-202092005	GPR37L1 (-51)		7	2.965e-08
chr19:44278551-44278628	SMG9 (-19448)	KCNN4 (+6819)	2	3.044e-08
chr11:111789452-111789693	CRYAB (-5000)		4	3.576e-08
chr22:30662874-30663041	OSM (-129)		7	3.795e-08
chr11:128560240-128560443	FLI1 (-3548)		3	3.937e-08
chr13:77461279-77461426	KCTD12 (-828)		4	4.009e-08
chr15:40583227-40583241		PLCB2 (+16889), PAK6 (+51613)	2	4.253e-08
chr17:40838861-40839022		CNTNAP1 (+4311), EZH1 (+58106)	3	4.42e-08
chr18:60904237-60904418		BCL2 (+83033), PHLPP1 (+521645)	3	4.939e-08
chr12:4417093-4417170	C12orf5 (-13239)	CCND2 (+34194)	3	5.697e-08
chr16:85157762-85158047	GSE1 (-488917)	KIAA0513 (+61087)	4	6.355e-08
chr1:247712512-247712591	OR2G2 (-39110), OR2C3 (-15411)		2	8.19e-08
chr10:85932763-85932784	C10orf99 (-720)		2	1.04e-07
chr1:2005132-2005320		PRKCZ (+23317), C1orf86 (+120987)	4	1.101e-07
chr20:62168670-62168955	PTK6 (-118)		8	1.243e-07
chr13:114880761-114880889	GAS6 (-313785)	RASA3 (+17261)	3	1.319e-07
chr6:32906460-32906605		HLA-DMB (+2314), PSMB9 (+84595)	4	1.48e-07
chr12:113587581-113587690	RASAL1 (-13607)	DDX54 (+35648)	2	1.609e-07
chr17:7906847-7907007	ALOX15B (-35408)	GUCY2D (+1015)	2	1.697e-07
chr11:67803951-67804112	TCIRG1 (-2451)		3	1.779e-07
chr11:44642868-44642932	TSPAN18 (-143076)	CD82 (+55759)	3	2.07e-07
chr12:54772688-54772804	GPR84 (-14475)	ZNF385A (+12336)	2	2.402e-07
chr5:157003083-157003181	ADAM19 (-349)		3	2.527e-07
chr5:27038605-27038836	CDH9 (-28)		5	2.651e-07
chr6:3455459-3455537	TUBB2B (-227529)	SLC22A23 (+1295)	2	2.983e-07
chr6:32920567-32920784		ENSG00000248993 (+223), HLA-DMA (+223)	4	3.194e-07
chr17:76719591-76719640	DNAH17 (-146140)	CYTH1 (+58760)	4	3.234e-07
chr11:134254573-134254690		B3GAT1 (+7615), GLB1L2 (+52864)	3	3.262e-07
chr11:128457400-128457459		ETS1 (+7)	2	3.832e-07
chr13:114143948-114144049	TMCO3 (-1311)		2	4.109e-07
chr13:51417923-51418092	RNASEH2B (-65806)	DLEU1 (+761701)	7	4.481e-07
chr10:74034644-74034667		DDIT4 (+978)	3	4.511e-07
chr12:2800382-2800500	FKBP4 (-103678)	CACNA1C (+637712)	5	4.608e-07
chr17:43318610-43318900		FMNL1 (+19599), SPATA32 (+20724)	4	4.902e-07
chr7:27157818-27157855	HOXA2 (-15407)	HOXA3 (+1377)	2	7.181e-07
chr19:4064177-4064300	ENSG00000205147 (-21085)	ZBTB7A (+2704)	2	7.408e-07
chr2:68592345-68592394		PLEK (+65)	4	8.227e-07
chr22:37608611-37608626	SSTR3 (-257)		2	8.299e-07
chr14:105973846-105973994	TMEM121 (-19020)	CRIP1 (+21266)	3	8.373e-07
chr11:73054121-73054185	RELT (-33156)	ARHGEF17 (+34819)	2	1.059e-06
chr21:47855893-47856140	DIP2A (-23007)	PCNT (+111981)	4	1.077e-06
chr17:19314319-19314408	RNF112 (-143)		4	1.079e-06
chr17:46672924-46673002	HOXB5 (-1640)		2	1.109e-06
chr2:42795193-42795262	MTA3 (-429)		2	1.275e-06
chr17:80251639-80251697	CSNK1D (-20061)	CD7 (+23810)	2	1.56e-06
chr11:118047121-118047203		SCN2B (+226)	2	1.567e-06
chr22:19512903-19513106		CLDN5 (+2063), CDC45 (+45591)	7	2.742e-06
chr10:13388442-13388567	PHYH (-46404)	SEPHS1 (+1792)	3	3.092e-06
chr3:51740741-51740896	GRM2 (-267)		4	3.102e-06
chr1:22979495-22979546	C1QB (-161)		2	3.12e-06
chr22:50026171-50026188		BRD1 (+192272)	2	3.304e-06
chr18:74799495-74799572		MBP (+45191), ZNF236 (+263418)	3	3.338e-06
chr15:83317281-83317398	CPEB1 (-612)		3	3.847e-06
chr20:33147528-33147614		MAP1LC3A (+12913), PIGU (+117318)	2	3.917e-06
chr13:31506685-31506837		MEDAG (+26433), HSPH1 (+229303)	6	4.024e-06
chr16:67686832-67686943		ACD (+7758), RLTPR (+8066)	2	4.124e-06
chr7:2728776-2728912		AMZ1 (+9688), GNA12 (+155114)	3	4.32e-06
chr6:341180-341315	IRF4 (-50491)	DUSP22 (+49151)	2	4.667e-06
chr1:228345324-228345378	IBA57 (-8165)	GJC2 (+7798)	2	4.918e-06
chr7:4786899-4786986	AP5Z1 (-28310)	FOXK1 (+65003)	3	5.039e-06
chr8:144672161-144672242	NAPRT1 (-11419)	EEF1D (+7643)	2	5.149e-06
chr16:89024511-89024557	PABPN1L (-91508)	CBFA2T3 (+19078)	2	5.374e-06
chr12:25801455-25801621	RASSF8 (-310453), IFLTD1 (-95321)		4	5.713e-06
chr7:27163820-27163929	HOXA3 (-4661)		2	5.767e-06
chr1:179713788-179713950		FAM163A (+1571), TOR1AIP2 (+133065)	3	5.921e-06
chr17:46681111-46681316	HOXB5 (-9891)	HOXB6 (+1140)	4	6.006e-06
chr6:170580947-170581039		DLL1 (+18568), C6orf70 (+429272)	3	6.176e-06
chr22:37678728-37678791		CYTH4 (+336)	2	7.067e-06
chr7:27162294-27162401	HOXA3 (-3134)		2	8.08e-06
chr17:5138634-5138696	SCIMP (-510)		3	8.186e-06
chr17:38717206-38717275	TNS4 (-59392)	CCR7 (+4483)	3	1.116e-05
chr16:29674903-29674972		SPN (+358)	3	1.216e-05
chr17:3848156-3848324	P2RX1 (-28446)	ATP2A3 (+19345)	2	1.466e-05
chr7:2653955-2654120	TTYH3 (-17547)	IQCE (+55406)	3	1.644e-05
chr6:30624395-30624520		C6orf136 (+9642), DHX16 (+16356)	6	1.704e-05
chr15:74528522-74528719	CCDC33 (-9)		5	1.768e-05
chr17:3819339-3819429		P2RX1 (+410)	4	1.898e-05
chr10:101281924-101281981	GOT1 (-91603), NKX2-3 (-10737)		2	2.049e-05
chr19:55173997-55174156		LILRB4 (+498)	2	2.172e-05
chr7:3134557-3134670	SDK1 (-206466), CARD11 (-51035)		2	2.196e-05
chr3:50359849-50360041		HYAL2 (+268)	4	2.301e-05
chr1:151137619-151137676	SCNM1 (-870)	LYSMD1 (+747)	2	2.411e-05
chr3:196351986-196352142	NRROS (-14493)	FBXO45 (+56505)	3	2.416e-05
chr17:61511683-61511829		CYB561 (+11789), TANC2 (+424839)	3	2.565e-05
chr10:1454265-1454387	IDI1 (-359216)	ADARB2 (+325344)	3	2.621e-05
chr10:64565642-64565772		ADO (+1191), EGR2 (+10408)	4	2.674e-05
chr14:105399175-105399321		PLD4 (+8088), AHNAK2 (+45446)	2	2.706e-05
chr8:602097-602158	DLGAP2 (-847404), TDRP (-106347)		2	2.739e-05
chr3:194797099-194797138	LSG1 (-403913)	XXYLT1 (+194777)	2	2.9e-05
chr19:46628119-46628137	IGFL3 (-197)		2	2.961e-05
chr13:110436740-110436780		IRS2 (+2155)	2	3.622e-05
chr17:19771548-19771783	ULK2 (-436)		4	3.624e-05
chr17:80358850-80358876	HEXDC (-17331)	UTS2R (+26710)	2	3.689e-05
chr17:79877314-79877389	SIRT7 (-1282)		2	3.946e-05
chr1:1149091-1149211		TNFRSF4 (+361)	3	4.471e-05
chr1:149903180-149903315	SF3B4 (-3012)		3	4.579e-05
chr19:11689715-11689880	ACP5 (-4)		7	4.985e-05
chr12:123518833-123518888	ABCB9 (-52665)	PITPNM2 (+76114)	2	5.229e-05
chr4:1221838-1221935	SPON2 (-55226)	CTBP1 (+21038)	2	5.506e-05
chr9:93925376-93925541		AUH (+198736), SYK (+361390)	2	5.628e-05
chr20:58630240-58630390		CDH26 (+96833)	3	5.7e-05
chr13:113646732-113646899	F7 (-113305)	MCF2L (+23281)	3	5.938e-05
chr22:46481677-46481822	WNT7B (-108741), PPARA (-64749)		5	6.045e-05
chr7:82073751-82073810	CACNA2D1 (-667)		2	6.199e-05
chr10:114911615-114911652	HABP2 (-401151)	TCF7L2 (+201625)	2	6.215e-05
chr1:2995506-2995604	ARHGEF16 (-375435)	PRDM16 (+9780)	2	6.521e-05
chr11:123396370-123396505	GRAMD1B (-92)		3	6.624e-05
chr19:54599285-54599455	TARM1 (-14736)	OSCAR (+4736)	2	7.156e-05
chr7:18127468-18127503	HDAC9 (-408440), PRPS1L1 (-60000)		2	7.46e-05
chr5:172175604-172175765		DUSP1 (+22513), NEURL1B (+107416)	3	7.689e-05
chr15:93617030-93617168	RGMA (-7)		7	7.779e-05
chr1:157069242-157069325		ETV3L (+316)	2	7.824e-05
chr11:1874320-1874445	LSP1 (-12012)	TNNI2 (+13672)	2	7.913e-05
chr2:232186928-232186992	HTR2B (-197128), B3GNT7 (-73294)		2	8.047e-05
chr10:101281203-101281275	GOT1 (-90889), NKX2-3 (-11451)		2	8.227e-05
chr1:202130692-202130728	PTPN7 (-1)		2	8.713e-05
chr3:195897833-195897912	TFRC (-88813)	ZDHHC19 (+40393)	3	9.111e-05
chr19:46999055-46999224	CCDC8 (-82299)	PPP5D1 (+105317)	4	9.229e-05
chr16:67687648-67687754		ACD (+6945), RLTPR (+8879)	2	9.436e-05
chr16:3162397-3162453	ZNF205 (-136)		2	9.47e-05
chr17:8815841-8815876	PIK3R6 (-44865)	PIK3R5 (+53165)	3	9.533e-05
chr7:27182493-27182637		HOXA5 (+722)	2	9.707e-05
chr12:1025529-1025663		RAD52 (+33292), WNK1 (+163507)	2	9.77e-05
chr13:44947593-44947611	SERP2 (-376)		2	0.0001038
chr2:219252533-219252551	CTDSP1 (-11936)	SLC11A1 (+5790)	2	0.0001171
chr12:7060187-7060263	PTPN6 (-209)		4	0.0001318
chr11:8832203-8832283		ST5 (+100255), RPL27A (+128285)	3	0.0001335
chr6:33048469-33048529	HLA-DPA1 (-12)		4	0.0001436
chr7:151547969-151548111	RHEB (-331030)	PRKAG2 (+26170)	3	0.0001517
chr19:44039727-44039870		ZNF575 (+2443), XRCC1 (+40359)	3	0.0001646
chr1:6445804-6445872		ACOT7 (+35)	2	0.0001779
chr4:681440-681509		MFSD7 (+1755), MYL5 (+9764)	2	0.0001807
chr19:10444815-10444917	RAVER1 (-550)		2	0.0001831
chr2:225266263-225266346		FAM124B (+446)	3	0.0001851
chr11:62767169-62767323	SLC22A6 (-14817)	SLC22A8 (+16065)	2	0.0001882
chr11:63974123-63974229	FERMT3 (-30)		5	0.0002092
chr5:139040820-139040849	PSD2 (-134571)	CXXC5 (+12958)	2	0.0002108
chr14:22694547-22694601		DAD1 (+363601), OR4E2 (+561277)	2	0.0002141
chr1:111770274-111770291	CHIA (-63255)	CHI3L2 (+26890)	2	0.0002143
chr12:125140105-125140249	NCOR2 (-160379)	SCARB1 (+208216)	3	0.0002158
chr1:36039866-36039885		TFAP2E (+905)	2	0.0002175
chr9:124990165-124990276		LHX6 (+903)	2	0.0002179
chr10:135051929-135052004		VENTX (+1059), ADAM8 (+38405)	2	0.0002194
chr19:6476951-6477033		DENND1C (+4827), CRB3 (+12698)	2	0.0002205
chr19:8591721-8591776	ZNF414 (-12705)	MYO1F (+50712)	2	0.0002224
chr2:239008986-239009118	FAM132B (-58597)	SCLY (+39522)	3	0.000234
chr19:681420-681445		FSTL3 (+5041), PRSS57 (+14027)	2	0.0002486
chr5:138730783-138730886	MZB1 (-5232)	SPATA24 (+8922)	2	0.0002695
chr17:44847268-44847427		WNT3 (+48778), NSF (+179313)	2	0.0002874
chr4:114214080-114214093		ANK2 (+243255), CAMK2D (+468137)	2	0.0002893
chr8:120685601-120685686	ENPP2 (-34574)	TAF2 (+159459)	2	0.0002971
chr7:45018757-45018849	MYO1G (-106)		3	0.0002972
chr20:44463168-44463228		SNX21 (+707)	2	0.0003029
chr8:19459996-19460136	CSGALNACT1 (-60)		3	0.0003103
chr6:41374806-41374939	FOXP4 (-139291)	NCR2 (+71346)	2	0.0004331
chr7:5518887-5518918	TNRC18 (-55726)	ACTB (+51437)	2	0.0004552
chr10:125805493-125805592	CPXM2 (-154213)	CHST15 (+46427)	3	0.0004582
chr8:144408506-144408588		TOP1MT (+8519), ZNF696 (+34988)	2	0.0004835
chr7:27169674-27169740		HOXA4 (+711)	2	0.0005562
chr6:114181686-114181798		MARCKS (+3201), HDAC2 (+110707)	2	0.0005938
chr6:31543540-31543686		TNF (+269)	8	0.0006074
chr22:24823389-24823554	ADORA2A (-58)		5	0.0006298
chr10:30818479-30818581		MAP3K8 (+95664), LYZL2 (+100161)	2	0.0006708
chr14:24898889-24899050	CBLN3 (-239)	KHNYN (+478)	5	0.0007309
chr6:31695027-31695064		DDAH2 (+2523), C6orf25 (+3885)	3	0.0008133
chr7:155971387-155971398	SHH (-366426)	C7orf13 (+461955)	2	0.0009211
chr19:54327404-54327437		NLRP12 (+176)	2	0.0009272
chr7:21209725-21209781	SP8 (-383248), SP4 (-257899)		2	0.0009336
chr8:1870722-1870798	MYOM2 (-122395)	ARHGEF10 (+98618)	2	0.001183
chr1:235256863-235256910	IRF2BP2 (-511616)	TOMM20 (+35364)	2	0.001237
chr2:63279645-63279693		OTX1 (+1732), WDPCP (+536264)	2	0.001323
chr17:2498631-2498642		PAFAH1B1 (+1597), CLUH (+116677)	2	0.001553
chr6:138893111-138893159	ECT2L (-223928)	HEBP2 (+167779)	2	0.001987
chr9:137252116-137252129	COL5A1 (-281497)	RXRA (+33697)	2	0.002142
chr4:153274105-153274118	PET112 (-591937)	FBXW7 (+183141)	2	0.007231
chr12:49504967-49504981	LMBR1L (-293)		2	0.007316
chr19:6721016-6721027	C3 (-329)		2	0.007537
chr6:32905114-32905190		HLA-DMB (+3695), PSMB9 (+83214)	3	0.007991
chr17:14213579-14213642		HS3ST3B1 (+9211), PMP22 (+952295)	2	0.009337
chr17:42426011-42426018		GRN (+3367), FAM171A2 (+15228)	2	0.01491
chr16:8738304-8738469	ABAT (-68439)	METTL22 (+22842)	3	0.01994
chr4:154125535-154125720		TRIM2 (+10)	2	0.0296
chr1:59280370-59280489	FGGY (-482223), JUN (-30645)		2	0.04157

## Sheet: Sup Data 3
Supplementary Data 3
Rank	Probe	Position	Illumina gene annotation	GREAT annotation - closest genes with transcription start site upstream (distance to site)	GREAT annotation - closest genes with transcription start site downstream (distance to site)	Inverse variance fixed effects meta-analysis statistics			Inverse variance random effects meta-analysis statistics			Heterogeneity statistics		London 1 cohort			Mount Sinai cohort			Arizona 1 cohort			Arizona 2			Bonferroni significant in previous EWAS
						ES	SE	P	ES	SE	P	I2	Het P	ES	SE	P	ES	SE	P	ES	SE	P	ES	SE	P
1	cg11823178	chr8:41519399	ANK1;MIR486	NKX6-3 (-14522)	ANK1 (+234881)	0.0290921	0.00357423	3.97241e-16	0.0295305	0.00395242	7.93e-14	0.11322	0.336253	0.0303924	0.00759995	0.00011552	0.0300763	0.00817621	0.000332908	0.0257217	0.00487018	2.7626e-07	0.0563695	0.0161285	0.000784935	a(5,6,12)
2	cg05417607	chr17:1373605	MYO1C	CRK (-14054)	MYO1C (+22501)	0.0247896	0.00317406	5.71687e-15	0.0272655	0.00538153	4.05e-07	0.606289	0.0545588	0.0250313	0.00639047	0.000155998	0.0226467	0.00623864	0.000395515	0.0205886	0.00489975	3.67143e-05	0.0549749	0.0116052	9.55166e-06	a(5,6,12)
3	cg25018458	chr17:980014	ABR		TIMM22 (+79658), ABR (+103154)	0.0126231	0.00169739	1.0318e-13	0.0142253	0.00290335	9.6e-07	0.599825	0.057643	0.0156497	0.00333146	7.65805e-06	0.0159711	0.00407664	0.000138827	0.00809754	0.00245022	0.0010879	0.0218687	0.00574996	0.000282078	a(5)
4	cg02674693	chr11:45109122		TP53I11 (-137412), PRDM11 (-59772)		0.0348478	0.00475187	2.24234e-13	0.0361981	0.00630661	9.48e-09	0.347008	0.204037	0.0226655	0.0127716	0.078717	0.0486222	0.0113375	3.3167e-05	0.0291843	0.00652932	1.18255e-05	0.0493535	0.0120217	9.85999e-05	r
5	cg05066959	chr8:41519308	ANK1;MIR486	NKX6-3 (-14431)	ANK1 (+234972)	0.0418221	0.00577887	4.58493e-13	0.0418221	0.00577887	4.58e-13	0	0.641049	0.0385939	0.0108061	0.000527906	0.0417396	0.0126477	0.00122376	0.0403142	0.00857145	4.2129e-06	0.0738919	0.0256658	0.00514637	a(5,6,12)
6	cg22090150	chr17:4098227	ANKFY1		CYB5D2 (+51678), ANKFY1 (+68915)	0.0305498	0.00431266	1.40297e-12	0.0305498	0.00431266	1.4e-12	0	0.433525	0.023528	0.00847196	0.00644803	0.0284018	0.00868268	0.00134685	0.0321609	0.00668898	2.61794e-06	0.0519576	0.0153957	0.00115328	a(12)
7	cg14798745	chr4:184315677		CLDN24 (-72099), CDKN2AIP (-50067)		0.0146768	0.00207533	1.52701e-12	0.0146768	0.00207533	1.53e-12	0	0.487913	0.0158836	0.00401255	0.000134075	0.0124087	0.00452961	0.00694959	0.0136461	0.00301412	9.20083e-06	0.0279136	0.00942422	0.00405066	a(12)
8	cg12307200	chr3:188664632		TPRG1 (-225131)	LPP (+733912)	-0.0208179	0.00297757	2.71856e-12	-0.0208179	0.00297757	2.72e-12	0	0.747418	-0.0213975	0.00673578	0.00193359	-0.0161047	0.00657207	0.0154909	-0.021138	0.00411795	5.6846e-07	-0.0297969	0.0107662	0.00704954	a(6,12)
9	cg15974867	chr11:69464012	CCND1		CCND1 (+8158), ORAOV1 (+26103)	0.0290146	0.00422046	6.20954e-12	0.0290146	0.00422046	6.21e-12	0	0.460919	0.0278163	0.00737357	0.00026217	0.0189389	0.00916693	0.0406585	0.0316427	0.0072911	2.06211e-05	0.0421602	0.0119207	0.000685565	r
10	cg25708790	chr12:132549361	EP400		DDX51 (+79519), EP400 (+114854)	0.0307861	0.00455727	1.42455e-11	0.0327529	0.00674562	1.2e-06	0.490145	0.117391	0.0299236	0.00783818	0.000223158	0.0373018	0.00881147	4.12891e-05	0.0202318	0.0078726	0.0107463	0.0659193	0.0187054	0.000714325	r
11	cg04658679	chr12:125185923		NCOR2 (-206126)	SCARB1 (+162470)	-0.0201199	0.00298141	1.49436e-11	-0.0189394	0.00540383	0.000456938	0.596441	0.0592823	-0.00245642	0.00716143	0.732247	-0.0254288	0.00813554	0.00215472	-0.0232726	0.00385382	5.50875e-09	-0.0250364	0.00973028	0.0119776	r
12	cg05810363	chr17:74475270	RHBDF2		RHBDF2 (+22219), AANAT (+25838)	0.0294403	0.00440156	2.25306e-11	0.032428	0.00666849	1.16e-06	0.468975	0.129968	0.033942	0.00815858	6.32713e-05	0.0327756	0.0114888	0.00498612	0.0216224	0.00622548	0.000604754	0.0632922	0.0176376	0.000578716	a(5,6,12)
13	cg03223072	chr10:116398913	ABLIM1	AFAP1L2 (-234670)	ABLIM1 (+19144)	-0.0212589	0.00318453	2.46092e-11	-0.024158	0.00518258	3.14e-06	0.510118	0.105734	-0.0184214	0.00810786	0.0250282	-0.0356844	0.00922665	0.000167321	-0.0163251	0.00411981	9.64937e-05	-0.0341717	0.00886259	0.000235809	r
14	cg18757087	chr5:173317332	CPEB4	ENSG00000170091 (-155275)	CPEB4 (+2050)	0.0258653	0.0038821	2.68827e-11	0.0258653	0.0038821	2.69e-11	0	0.72639	0.025551	0.00725425	0.000624315	0.0335013	0.00957758	0.000627707	0.0259662	0.00609115	2.85019e-05	0.0174425	0.0102613	0.093147	r
15	cg13076843	chr17:74475294	RHBDF2		RHBDF2 (+22195), AANAT (+25862)	0.0313685	0.00471853	2.97211e-11	0.0358146	0.00876727	4.41e-05	0.653433	0.0342269	0.031062	0.00922846	0.00105157	0.0251595	0.0104494	0.0173443	0.0272261	0.00686185	9.45466e-05	0.0848419	0.0189797	2.6158e-05	a(5,6,12)
16	cg01105418	chr1:244214593	ZNF238		ZBTB18 (+9)	0.0260943	0.00394043	3.53922e-11	0.0260943	0.00394043	3.54e-11	0	0.716998	0.0194316	0.00749789	0.0108484	0.0255192	0.00939224	0.00741239	0.02874	0.00594777	2.34463e-06	0.0332596	0.0119418	0.00671303	r
17	cg23449541	chr21:47855893	PCNT	DIP2A (-23131)	PCNT (+111858)	0.0216085	0.0033368	9.43058e-11	0.0253175	0.00676854	0.000183684	0.693093	0.0205792	0.0173684	0.00664119	0.0101668	0.0191812	0.00717981	0.00843913	0.0207647	0.00475613	1.84695e-05	0.0726905	0.0168215	4.52811e-05	a(5,12)
18	cg01419713	chr8:42038135	PLAT		PLAT (+27107), AP3M2 (+27672)	0.0285419	0.00444717	1.3808e-10	0.0283074	0.00490462	7.85e-09	0.128446	0.328346	0.0148981	0.00943867	0.117344	0.0252888	0.0115332	0.0299685	0.0326149	0.0062854	4.34e-07	0.0399914	0.0123961	0.00183477	r
19	cg16264004	chr13:113698431	MCF2L	F7 (-61690)	MCF2L (+74897)	0.0244946	0.00383237	1.64277e-10	0.0244946	0.00383237	1.64e-10	0	0.411328	0.0258698	0.0123276	0.0381481	0.0391127	0.0124359	0.00202499	0.0201763	0.00477344	3.3132e-05	0.0322	0.0094687	0.0010624	r
20	cg03169557	chr16:89598950	SPG7	RPL13 (-28169)	SPG7 (+24140)	0.0164058	0.00259811	2.71022e-10	0.0174254	0.00334673	1.92e-07	0.300091	0.232165	0.0194368	0.00496954	0.000159319	0.0187916	0.00652221	0.00458165	0.012059	0.00365183	0.00109776	0.0324706	0.0104492	0.00263241	a(5,6)
21	cg20618448	chr19:49962324	ALDH16A1	FLT3LG (-15494)	ALDH16A1 (+5899)	0.0177357	0.00281197	2.84089e-10	0.0180331	0.00318442	1.49e-08	0.172528	0.304846	0.0192387	0.00500886	0.000205314	0.0155004	0.00603183	0.0112145	0.014847	0.00440611	0.000870195	0.037481	0.0114607	0.00160005	a(5,6,12)
22	cg10953131	chr1:17997665	ARHGEF10L	ACTL8 (-84143)	ARHGEF10L (+131336)	-0.022274	0.00353652	3.00963e-10	-0.022274	0.00353652	3.01e-10	0	0.553006	-0.0129644	0.00772703	0.0962261	-0.0220152	0.0070211	0.00208777	-0.025616	0.00528983	2.23472e-06	-0.0280842	0.011798	0.0197341	r
23	cg04874795	chr16:86477638		FOXF1 (-66495)	IRF8 (+545230)	-0.027795	0.00442135	3.24631e-10	-0.027795	0.00442135	3.25e-10	0	0.837116	-0.0280465	0.00994037	0.00567358	-0.0261699	0.01211	0.0323839	-0.0259839	0.00585982	1.37844e-05	-0.0398266	0.014012	0.00571334	r
24	cg10045881	chr1:111770291	CHI3L2	CHIA (-63247)	CHI3L2 (+26899)	-0.0220672	0.00354144	4.6306e-10	-0.0220444	0.00384462	9.82e-09	0.112594	0.336576	-0.011314	0.00724103	0.121045	-0.0244495	0.00794795	0.00251899	-0.0243773	0.00516772	3.95687e-06	-0.0330182	0.0116366	0.0057929	a(12)
25	cg26682407	chr13:113660246	MCF2L	F7 (-99875)	MCF2L (+36712)	0.0210442	0.00337981	4.77136e-10	0.0210442	0.00337981	4.77e-10	0	0.989324	0.0214958	0.00690457	0.00235862	0.0224092	0.0060927	0.000333465	0.020135	0.0055635	0.000356922	0.0187389	0.0116887	0.11294	a(12)
26	cg18264562	chr1:26253412		STMN1 (-20456)	PAFAH2 (+71236)	0.0216185	0.00347359	4.85689e-10	0.0216185	0.00347359	4.86e-10	0	0.742922	0.0271565	0.010907	0.0142764	0.0307261	0.0108693	0.0053846	0.0201672	0.00432066	4.94574e-06	0.0179288	0.00896548	0.0490078	r
27	cg06889108	chr5:173317342	CPEB4	ENSG00000170091 (-155265)	CPEB4 (+2060)	0.0253891	0.00410057	5.95535e-10	0.0253891	0.00410057	5.96e-10	0	0.467645	0.0266057	0.00766469	0.000741413	0.0321445	0.00900965	0.00049243	0.0278425	0.00741686	0.000215982	0.0129621	0.00914699	0.160439	r
28	cg08087102	chr12:108976666			TMEM119 (+15234), ISCU (+20290)	0.0126893	0.00205741	6.93362e-10	0.0130701	0.00248734	1.48e-07	0.260698	0.255281	0.0128673	0.00411664	0.00226922	0.0108916	0.00400731	0.00739349	0.0112705	0.0031788	0.000466668	0.027805	0.00790589	0.000730972	a(12)
29	cg00531137	chr16:57643932		GPR56 (-18487)	GPR114 (+67332)	0.0245698	0.0040035	8.405e-10	0.0245698	0.0040035	8.4e-10	0	0.411729	0.0157994	0.00911316	0.0857751	0.0338286	0.00940338	0.000443706	0.0227162	0.00540555	3.665e-05	0.0379237	0.0144076	0.0102225	r
30	cg23968456	chr10:73521631	CDH23;C10orf54	C10orf105 (-42054)	C10orf54 (+11624)	0.0118525	0.00194295	1.05888e-09	0.0124565	0.00244353	3.44e-07	0.262213	0.254403	0.0108798	0.00359022	0.00304498	0.0145495	0.00527268	0.00655955	0.0100626	0.00270843	0.000249811	0.026661	0.00815873	0.00161306	a(5,6)
31	cg12436196	chr1:2995301	PRDM16	ARHGEF16 (-375689)	PRDM16 (+9527)	-0.0209733	0.00344137	1.09807e-09	-0.0241022	0.00693319	0.000508284	0.679764	0.0247767	-0.0104917	0.0086837	0.229557	-0.0396415	0.0081801	3.27872e-06	-0.0159949	0.00451825	0.000475992	-0.0353064	0.0117465	0.00356299	r
32	cg26002218	chr14:103986227	CKB		CKB (+3221), MARK3 (+134371)	0.0236958	0.00390347	1.27571e-09	0.0236958	0.00390347	1.28e-09	0	0.809535	0.0301495	0.00835758	0.000466666	0.0249404	0.00965626	0.0108179	0.0218827	0.00572271	0.000165526	0.0186843	0.00997354	0.0647607	r
33	cg07207652	chr17:45798257		TBX21 (-12353)	TBKBP1 (+25628)	0.0241997	0.00398719	1.28421e-09	0.0241997	0.00398719	1.28e-09	0	0.979279	0.025351	0.00883214	0.00491916	0.0223173	0.00976443	0.0237708	0.0251409	0.0054948	7.45166e-06	0.0201547	0.0124282	0.108905	r
34	cg22639325	chr8:144672161	EEF1D	NAPRT1 (-11379)	EEF1D (+7684)	0.0109263	0.001805	1.41854e-09	0.0109263	0.001805	1.42e-09	0	0.757953	0.012324	0.00354232	0.000722067	0.0114599	0.00405174	0.00536045	0.0091544	0.00263529	0.000603552	0.0159081	0.00669158	0.0198881	r
35	cg20733077	chr13:50700845	DLEU2	RNASEH2B (-782969)	DLEU1 (+44539)	0.0193011	0.00321561	1.94507e-09	0.0209952	0.00466045	6.64e-06	0.471837	0.128257	0.023699	0.00631291	0.000279798	0.0221599	0.00681516	0.00143585	0.0115853	0.00491003	0.0190586	0.0365098	0.0107779	0.00110789	a(6)
36	cg05826214	chr6:151670725	AKAP12		ZBTB2 (+41958), AKAP12 (+109592)	0.0176637	0.00296134	2.4497e-09	0.020906	0.00574839	0.000275993	0.690287	0.0214289	0.0146185	0.00529787	0.00678629	0.0161843	0.00623844	0.0104799	0.0156027	0.00464841	0.000910538	0.0552962	0.0124729	2.99872e-05	r
37	cg24569831	chr15:93617168	RGMA	RGMA (-77)		-0.0213881	0.00360247	2.90194e-09	-0.0213881	0.00360247	2.9e-09	0	0.393884	-0.0115692	0.00706168	0.104214	-0.0218534	0.00644753	0.000908534	-0.0270597	0.00654379	4.82892e-05	-0.0269395	0.0102099	0.0100479	r
38	cg07269557	chr3:182975699	MCF2L2;B3GNT5		B3GNT5 (+4668), MCF2L2 (+170364)	0.0132402	0.0022339	3.08617e-09	0.0133902	0.00267397	5.51e-07	0.268775	0.250586	0.00786628	0.0041527	0.0608169	0.0117105	0.00436056	0.00810992	0.0162741	0.00375808	2.1466e-05	0.0225675	0.00725405	0.00260447	a(12)
39	cg08403885	chr2:149373142		EPC2 (-29411)	MBD5 (+594563)	0.0209788	0.00354635	3.30623e-09	0.0209788	0.00354635	3.31e-09	0	0.918866	0.0168141	0.00830988	0.0454583	0.0257102	0.00994716	0.0107626	0.0214755	0.00467531	6.88193e-06	0.0198641	0.0104392	0.0607519	r
40	cg09123026	chr17:74480528	RHBDF2		RHBDF2 (+16961), AANAT (+31096)	0.0119	0.00201423	3.46324e-09	0.0119	0.00201423	3.46e-09	0	0.481055	0.0118182	0.00387048	0.00283785	0.0167944	0.00451254	0.000285081	0.00902907	0.00299665	0.00284882	0.0163041	0.00720581	0.0264404	a(12)
41	cg01291088	chr16:67687648	RLTPR		ACD (+6998), RLTPR (+8827)	0.0259923	0.00442327	4.19626e-09	0.0264389	0.00601422	1.1e-05	0.439215	0.147914	0.0322914	0.00921509	0.000663531	0.0403648	0.0111949	0.000431171	0.0266689	0.00730077	0.000315169	0.00998887	0.00891069	0.265728	r
42	cg01753263	chr5:171879957	SH3PXD2B	UBTD2 (-168883)	SH3PXD2B (+1570)	0.0170538	0.00290248	4.21316e-09	0.0170538	0.00290248	4.21e-09	0	0.798059	0.017316	0.00605087	0.00504449	0.0152872	0.00523193	0.00405326	0.0163682	0.00467007	0.000540094	0.0269144	0.0105369	0.0125879	r
43	cg02961798	chr16:67687392	RLTPR		ACD (+7254), RLTPR (+8571)	0.0496337	0.00847179	4.66484e-09	0.0491645	0.00932435	1.34e-07	0.157734	0.312832	0.0707557	0.0159925	2.28601e-05	0.0405035	0.0190065	0.0348214	0.0498311	0.0139875	0.000438796	0.0224307	0.0215972	0.302204	r
44	cg13455960	chr15:93617134	RGMA	RGMA (-43)		-0.0193777	0.00331115	4.84994e-09	-0.0198441	0.00373088	1.04e-07	0.179057	0.30129	-0.0190994	0.00766786	0.014238	-0.0208776	0.00728789	0.00481295	-0.0140234	0.00498079	0.00525368	-0.0321434	0.00814727	0.00017308	r
45	cg19017293	chr17:80201299			SLC16A3 (+9737), CSNK1D (+30308)	0.0189807	0.00325129	5.28681e-09	0.0189807	0.00325129	5.29e-09	0	0.627084	0.022627	0.00751546	0.00323299	0.0241965	0.00765349	0.00192182	0.0182675	0.00469086	0.000126097	0.0105512	0.00834009	0.209597	r
46	cg12163800	chr17:74475355	RHBDF2		RHBDF2 (+22134), AANAT (+25923)	0.0245469	0.00421695	5.84947e-09	0.0260012	0.0055504	2.81e-06	0.340914	0.20772	0.0264913	0.00839548	0.00206746	0.0223055	0.00957298	0.0212227	0.0199365	0.00605775	0.00114018	0.0560879	0.0160455	0.000783604	a(6)
47	cg08433504	chr15:39872071	THBS1	THBS1 (-1223)		0.019023	0.00327797	6.50289e-09	0.019023	0.00327797	6.5e-09	0	0.4942	0.0225904	0.00635625	0.000560292	0.0120301	0.00815201	0.142248	0.0226338	0.00518282	1.83744e-05	0.0116973	0.00789613	0.14253	r
48	cg25285237	chr1:43296491	ERMAP	ZNF691 (-15816), CCDC23 (-13569)		0.0163589	0.00283984	8.38603e-09	0.0163589	0.00283984	8.39e-09	0	0.633932	0.0169812	0.00528301	0.00171647	0.0121369	0.00518906	0.0207434	0.0168849	0.00511005	0.00109001	0.0253396	0.00886164	0.00544163	r
49	cg15520955	chr1:245844133	KIF26B		KIF26B (+525847), SMYD3 (+826386)	0.0110107	0.00193024	1.16813e-08	0.0110107	0.00193024	1.17e-08	0	0.834305	0.0119603	0.00309223	0.000186368	0.0110888	0.00376816	0.00380481	0.00901446	0.00344696	0.00945325	0.0178627	0.0104123	0.0902178	r
50	cg12309456	chr17:74475402	RHBDF2		RHBDF2 (+22087), AANAT (+25970)	0.0156499	0.0027544	1.33279e-08	0.0189609	0.00515341	0.000233886	0.629455	0.0440649	0.0185977	0.0053446	0.000720514	0.0165534	0.00719643	0.0229033	0.0109776	0.00376612	0.00387762	0.0455244	0.0119621	0.000279752	a(5)
51	cg01463828	chr8:22446721	PDLIM2	ENSG00000248235 (-66)		0.0357705	0.0063079	1.42182e-08	0.0357705	0.0063079	1.42e-08	0	0.752304	0.0471078	0.0146677	0.00173091	0.0408844	0.0137607	0.00348963	0.0313617	0.00893404	0.000529647	0.0266216	0.0193369	0.172535	r
52	cg18581929	chr7:150145527		GIMAP8 (-2191)		0.013295	0.00234833	1.50094e-08	0.0132949	0.00234833	1.5e-08	0	0.895045	0.0124283	0.00440423	0.00566638	0.0105061	0.00510811	0.0415536	0.0147715	0.00356906	4.75894e-05	0.0160471	0.00878656	0.0716279	r
53	cg06108383	chr6:32120899	PPT2;PRRT1	PRRT1 (-1171), PPT2-EGFL8 (-1100), PPT2 (-401)		0.0184906	0.0032697	1.5573e-08	0.0183535	0.00426163	1.66e-05	0.393031	0.176049	0.0290871	0.006286	1.01835e-05	0.0185269	0.00795045	0.0212093	0.016161	0.00546947	0.00342409	0.00843459	0.00725831	0.248755	a(5)
54	cg07012687	chr17:80195180	SLC16A3		SLC16A3 (+3618), CSNK1D (+36427)	0.023218	0.00410645	1.56728e-08	0.0240594	0.00482621	6.19e-07	0.228024	0.274025	0.0277975	0.00894471	0.00239978	0.0238405	0.00769358	0.00234631	0.0161103	0.00634068	0.011659	0.0448707	0.0140921	0.00208701	a(6)
55	cg13585029	chr9:95886330	NINJ1		NINJ1 (+10240), C9orf89 (+27831)	0.0116317	0.00205863	1.60247e-08	0.0116317	0.00205864	1.6e-08	0	0.396315	0.0175988	0.00413737	4.43471e-05	0.0104587	0.00468414	0.0271393	0.00887746	0.00303054	0.00370697	0.0118383	0.0065818	0.0759452	r
56	cg07061298	chr7:27153847	HOXA3	HOXA2 (-11418)	HOXA3 (+5367)	0.0230378	0.00408166	1.65923e-08	0.0230378	0.00408166	1.66e-08	0	0.448514	0.0343366	0.00937629	0.000386301	0.0279801	0.00981632	0.00502251	0.0192691	0.0058877	0.00121337	0.0154944	0.0103009	0.136575	r
57	cg16258854	chr2:20648194	RHOB		RHOB (+1360), HS1BP3 (+202655)	0.0295083	0.00525813	2.00072e-08	0.0295083	0.00525813	2e-08	0	0.563353	0.0365895	0.0100884	0.000436415	0.0342782	0.0125237	0.00699785	0.0283953	0.00817503	0.000604307	0.0128574	0.0141354	0.365844	r
58	cg01301319	chr7:27153580	HOXA3	HOXA2 (-11151)	HOXA3 (+5634)	0.0240484	0.00430903	2.39238e-08	0.0248819	0.00591492	2.59e-05	0.430474	0.153223	0.0374905	0.0103274	0.000431431	0.0351763	0.0102951	0.000828205	0.0209515	0.00651022	0.00145817	0.010255	0.00934476	0.275842	r
59	cg13579486	chr20:39314091			MAFB (+3789)	-0.0155586	0.00278789	2.39438e-08	-0.0155586	0.00278789	2.39e-08	0	0.850476	-0.0130056	0.00495741	0.00993943	-0.0135446	0.00603394	0.0263418	-0.018163	0.00435239	4.13467e-05	-0.0183727	0.0113841	0.110588	a(6)
60	cg25840926	chr2:20647987	RHOB		RHOB (+1153), HS1BP3 (+202862)	0.0262866	0.00471891	2.54019e-08	0.0262866	0.0047189	2.54e-08	0	0.660301	0.0282672	0.00921548	0.00271876	0.0376219	0.0115625	0.00142544	0.0205535	0.00750416	0.00660189	0.0254887	0.011255	0.0263092	r
61	cg17104258	chr1:167090646	DUSP27	POU2F1 (-99420)	DUSP27 (+27365)	-0.0259178	0.00465582	2.59549e-08	-0.0259178	0.00465582	2.6e-08	0	0.933773	-0.030178	0.0108282	0.00626845	-0.0278339	0.0112731	0.014742	-0.0260181	0.00740004	0.000519144	-0.021277	0.00933577	0.0253966	r
62	cg25748868	chr6:41131213	TREM2	TREM2 (-300)		0.0100435	0.00181036	2.89296e-08	0.0100435	0.00181036	2.89e-08	0	0.505297	0.014849	0.00381292	0.000169315	0.00919323	0.00396565	0.0218759	0.00893157	0.00258899	0.000657045	0.00534949	0.00651536	0.414116	r
63	cg02798280	chr19:39087135	MAP4K1		MAP4K1 (+21429), RYR1 (+162666)	0.0319412	0.00576109	2.95132e-08	0.0310021	0.0101383	0.00222887	0.636995	0.0408529	0.0551454	0.0121998	1.56458e-05	0.035091	0.0143181	0.0154768	0.0296996	0.00837897	0.000468352	-0.000545503	0.0152691	0.971592	r
64	cg23201812	chr11:34771918			EHF (+117908), APIP (+166128)	-0.0222404	0.00403588	3.57484e-08	-0.0222404	0.00403588	3.57e-08	0	0.532289	-0.0143431	0.00813041	0.0804869	-0.027602	0.00865426	0.00175695	-0.0217949	0.00590665	0.00027469	-0.036507	0.0153371	0.0197394	r
65	cg17400113	chr15:93617146	RGMA	RGMA (-55)		-0.0171034	0.00310845	3.74997e-08	-0.0171034	0.00310845	3.75e-08	0	0.944075	-0.0138187	0.0064577	0.0345747	-0.0170692	0.00611458	0.00597341	-0.0185031	0.00494294	0.000224803	-0.0189952	0.00919081	0.0420749	r
66	cg04685387	chr10:34925640	PARD3		PARD3 (+178609)	-0.0146358	0.00266185	3.83383e-08	-0.0146358	0.00266185	3.83e-08	0	0.504023	-0.0136104	0.00509578	0.00871268	-0.0204542	0.00645523	0.0018784	-0.0117054	0.00383801	0.0025328	-0.0238348	0.00964982	0.0156958	r
67	cg01924223	chr8:42033498	PLAT		AP3M2 (+23035), PLAT (+31744)	0.0124213	0.00226063	3.91611e-08	0.0144831	0.00449191	0.00126294	0.726982	0.0117893	0.0106247	0.00398792	0.00887692	0.00861086	0.00463244	0.0651378	0.0101731	0.0038806	0.00928395	0.0346421	0.00710793	5.64168e-06	r
68	cg10130088	chr11:122138618		UBASH3B (-387765), BLID (-151696)		0.0157433	0.00286535	3.92072e-08	0.0151342	0.00406495	0.000196785	0.404721	0.168916	0.0107492	0.00570524	0.0621929	0.00346993	0.00836539	0.678922	0.0186836	0.00394326	3.60032e-06	0.0269428	0.0089529	0.00352438	r
69	cg17693222	chr8:42033472	PLAT		AP3M2 (+23009), PLAT (+31770)	0.0143884	0.0026212	4.03679e-08	0.0143884	0.0026212	4.04e-08	0	0.725253	0.0147461	0.00505371	0.00427391	0.011849	0.00461663	0.0113131	0.0166512	0.00413668	7.52491e-05	-0.0117999	0.0310889	0.705309	a(6,12)
70	cg05783384	chr2:218843735		RUFY4 (-90243), TNS1 (-34885)		0.032725	0.00597307	4.28343e-08	0.0329296	0.00629791	1.71e-07	0.0808116	0.35272	0.0362327	0.010772	0.00105949	0.0490108	0.012645	0.000162201	0.0209852	0.00962962	0.0302371	0.0304147	0.0205299	0.142505	a(7)
71	cg00852924	chr1:179061154	TOR3A		TOR3A (+10643), ABL2 (+137582)	-0.0148543	0.00271488	4.46391e-08	-0.0148543	0.00271488	4.46e-08	0	0.474744	-0.020876	0.00508523	7.78432e-05	-0.0107151	0.00532168	0.0459668	-0.0147361	0.00454313	0.0013391	-0.00873995	0.0086892	0.317602	a(12)
72	cg26127778	chr15:93617141	RGMA	RGMA (-50)		-0.023193	0.00425121	4.87979e-08	-0.0231101	0.00453773	3.53e-07	0.111821	0.336974	-0.0141157	0.00877734	0.110659	-0.0178586	0.00785995	0.0245938	-0.0330215	0.00737185	1.13403e-05	-0.0261962	0.0113491	0.023637	r
73	cg19240213	chr7:27163095	HOXA3	HOXA3 (-3882)		0.0233177	0.00429239	5.56237e-08	0.0233632	0.00533265	1.18e-05	0.272811	0.24823	0.0293707	0.010751	0.00733747	0.0359854	0.0122435	0.00384678	0.0245219	0.00596114	5.27157e-05	0.00752297	0.0096174	0.436451	r
74	cg09637363	chr11:69458644	CCND1		CCND1 (+2790), ORAOV1 (+31471)	0.0167718	0.00309026	5.72035e-08	0.0168031	0.00331197	3.91e-07	0.107841	0.33902	0.00768685	0.00619293	0.217161	0.0234632	0.00682067	0.000765387	0.0176772	0.00478641	0.000271333	0.0207383	0.00860777	0.018343	r
75	cg04740264	chr16:3632588	BTBD12		SLX4 (+29011), CLUAP1 (+81665)	0.0213244	0.00393014	5.76733e-08	0.0215843	0.00621888	0.000518968	0.538844	0.0894498	0.00516767	0.00859492	0.548912	0.0211556	0.00749363	0.0054441	0.025327	0.00588037	2.36903e-05	0.0449917	0.0149448	0.00351281	r
76	cg26360402	chr14:105973994		TMEM121 (-18946)	CRIP1 (+21341)	-0.0150039	0.00277672	6.5367e-08	-0.0150039	0.00277672	6.54e-08	0	0.509536	-0.0199215	0.00562715	0.000587236	-0.0202799	0.00679948	0.00336902	-0.0115268	0.0039595	0.00392192	-0.0112543	0.00887237	0.208404	r
77	cg01053763	chr11:9992187	SBF2		SWAP70 (+306564), SBF2 (+323567)	-0.0100413	0.00186146	6.87951e-08	-0.0100413	0.00186146	6.88e-08	0	0.810183	-0.013295	0.00386913	0.000833454	-0.00926648	0.00332023	0.00598456	-0.00874478	0.0029095	0.00291713	-0.0105114	0.00878612	0.235177	r
78	cg21148160	chr14:73732130	PAPLN		PAPLN (+27926), NUMB (+193095)	-0.0212188	0.00393407	6.90591e-08	-0.0212188	0.00393407	6.91e-08	0	0.552227	-0.0126231	0.00789668	0.112794	-0.0271182	0.00675802	9.70276e-05	-0.023095	0.00732521	0.00181211	-0.0179505	0.01115	0.111459	r
79	cg22715906	chr17:4098178	ANKFY1		CYB5D2 (+51629), ANKFY1 (+68964)	0.0176505	0.00327928	7.34869e-08	0.0224845	0.00695101	0.00121769	0.734056	0.0103015	0.0151193	0.00615335	0.0155695	0.0198632	0.0067007	0.0035624	0.0128342	0.00500402	0.0109018	0.0656515	0.0151219	4.20562e-05	r
80	cg17113856	chr6:32120895	PPT2;PRRT1	PRRT1 (-1167), PPT2-EGFL8 (-1104), PPT2 (-405)		0.019099	0.0035561	7.84047e-08	0.019099	0.0035561	7.84e-08	0	0.607197	0.0213639	0.00709846	0.00324351	0.0246021	0.00763652	0.00158297	0.0188009	0.00598391	0.00187833	0.00984568	0.00840477	0.244988	r
81	cg22949004	chr19:50412996	NUP62;IL4I1	AKT1S1 (-31712), ATF5 (-19404)		0.013393	0.00249847	8.29889e-08	0.013393	0.00249847	8.3e-08	0	0.553757	0.0129862	0.00568307	0.024226	0.00725681	0.00534075	0.176392	0.0151903	0.00352285	2.32069e-05	0.0194895	0.00857537	0.0257954	r
82	cg16140558	chr8:41514039	ANK1	NKX6-3 (-9162)	ANK1 (+240241)	0.0130467	0.00243522	8.43793e-08	0.0130467	0.00243523	8.44e-08	0	0.615323	0.018341	0.00487039	0.000268388	0.0109124	0.00479507	0.0243679	0.0109615	0.00364541	0.00290483	0.0164833	0.0113772	0.151403	a(6)
83	cg25225655	chr17:55468616	MSI2		MSI2 (+134722), ENSG00000166329 (+354057)	-0.0150475	0.00280918	8.48267e-08	-0.0177453	0.00566907	0.00174693	0.58008	0.0674406	-0.00379459	0.00878582	0.66666	-0.0325382	0.00933283	0.000652986	-0.0129993	0.00330746	0.000109548	-0.0272105	0.00959169	0.00580236	r
84	cg16129132	chr11:3182119	OSBPL5	CARS (-103453)	OSBPL5 (+4465)	0.0196334	0.00367122	8.89658e-08	0.0196334	0.00367122	8.9e-08	0	0.509292	0.0239887	0.00689843	0.000726128	0.0202494	0.00916568	0.0287699	0.0209792	0.00570684	0.000289122	0.00637705	0.0097248	0.513914	r
85	cg00813509	chr12:124941317	NCOR2		NCOR2 (+38481), ZNF664 (+483648)	0.01751	0.0032812	9.47751e-08	0.0176156	0.00433046	4.75e-05	0.376855	0.185912	0.00488239	0.00703612	0.489205	0.022755	0.00722058	0.00198486	0.0185866	0.00489688	0.000184395	0.0267952	0.00920549	0.00469743	a(12)
86	cg01653446	chr14:20904169	KLHL33	TEP1 (-22590)	OSGEP (+19095)	0.0131781	0.00247295	9.87979e-08	0.0135475	0.0033067	4.19e-05	0.3636	0.193977	0.0129717	0.00508982	0.0121965	0.00663872	0.0056439	0.241471	0.0131574	0.00353956	0.000247989	0.0288574	0.00854127	0.0011396	r
87	cg05091135	chr13:51103373		RNASEH2B (-380441)	DLEU1 (+447067)	0.0207008	0.00389021	1.03049e-07	0.0207008	0.00389021	1.03e-07	0	0.702584	0.0149672	0.00697748	0.0341468	0.0200172	0.00823065	0.0162683	0.0235443	0.00641246	0.000293996	0.0297936	0.012445	0.0190663	r
88	cg03304437	chr4:159092536	FAM198B		FAM198B (+1666), GRIA2 (+950667)	-0.0254695	0.00478745	1.03737e-07	-0.0254695	0.00478745	1.04e-07	0	0.793006	-0.0276902	0.0101234	0.00726744	-0.0277388	0.0115954	0.0180647	-0.0210551	0.00690155	0.00252527	-0.0354186	0.0135572	0.0107784	r
89	cg02124912	chr1:202091933	GPR37L1	GPR37L1 (-53)		0.0224456	0.00422469	1.07864e-07	0.022191	0.00538748	3.81e-05	0.373739	0.187809	0.0320616	0.00853253	0.000276336	0.0264299	0.00917175	0.00457494	0.0230966	0.00719611	0.00150096	0.00513818	0.0094939	0.589906	r
90	cg22904711	chr19:44278628	KCNN4	SMG9 (-19487)	KCNN4 (+6781)	0.0319333	0.00601731	1.115e-07	0.0333129	0.00714721	3.15e-06	0.259485	0.255985	0.0405145	0.0136521	0.00368287	0.0458216	0.0140557	0.00139671	0.0179831	0.00924289	0.052808	0.0404924	0.0135015	0.00363289	a(6)
91	cg25426302	chr6:32120826	PPT2;PRRT1	PPT2-EGFL8 (-1173), PRRT1 (-1098), PPT2 (-474)		0.0188135	0.00354783	1.1403e-07	0.0188135	0.00354782	1.14e-07	0	0.621807	0.0227441	0.00628349	0.000447418	0.02213	0.00881197	0.0131549	0.0185289	0.00613988	0.00280616	0.00965783	0.00824391	0.24496	r
92	cg11236550	chr1:167090757	DUSP27	POU2F1 (-99309)	DUSP27 (+27476)	-0.0249143	0.0046988	1.14375e-07	-0.0249143	0.0046988	1.14e-07	0	0.739869	-0.0311828	0.0108744	0.00495921	-0.0204999	0.0105962	0.055037	-0.0308918	0.0095998	0.00145956	-0.0203146	0.007652	0.00961578	r
93	cg02859421	chr19:3465071			C19orf77 (+15469), NFIC (+98488)	0.0200592	0.00378637	1.17253e-07	0.0205813	0.004351	2.24e-06	0.199667	0.28994	0.0147189	0.00854133	0.0876526	0.0233954	0.00802175	0.00411995	0.0158908	0.00562468	0.00510196	0.0372715	0.0106028	0.000735109	a(12)
94	cg01952185	chr5:134813213		C5orf20 (-30176)	NEUROG1 (+58426)	0.0165269	0.00312001	1.17677e-07	0.0165269	0.00312001	1.18e-07	0	0.544556	0.00873965	0.00617983	0.160121	0.0195871	0.00655325	0.0033039	0.0189879	0.00481397	0.000103675	0.0191444	0.00994744	0.0579311	r
95	cg10752406	chr19:827776	AZU1	AZU1 (-50)		-0.0232137	0.0043847	1.19504e-07	-0.0264106	0.00801777	0.000987701	0.654008	0.0340048	-0.0397086	0.0085251	8.99916e-06	-0.0260874	0.00971942	0.00814479	-0.0100133	0.00650814	0.125155	-0.0365842	0.0156955	0.0223452	a(5)

## Sheet: Sup Data 4
Supplementary Data 4
Position	GREAT annotation - closest genes with transcription start site upstream (distance to site)	GREAT annotation - closest genes with transcription start site downstream (distance to site)	Probes in DMR	Sidak-corrected P value
chr8:41519308-41519399	NKX6-3 (-14476)	ANK1 (+234926)	2	1.721e-21
chr17:74475240-74475402		RHBDF2 (+22168), AANAT (+25888)	5	8.467e-21
chr13:113698408-113699016	F7 (-61409)	MCF2L (+75177)	10	1.155e-19
chr16:67686832-67687754		ACD (+7353), RLTPR (+8471)	5	1.577e-19
chr15:93617030-93617168	RGMA (-7)		7	1.39e-15
chr6:32120773-32121261	PRRT1 (-1288), PPT2-EGFL8 (-982), PPT2 (-283)		17	4.903e-15
chr21:47855893-47856020	DIP2A (-23067)	PCNT (+111921)	3	1.048e-14
chr17:4098178-4098308		CYB5D2 (+51693), ANKFY1 (+68899)	3	1.471e-14
chr19:10736006-10736117		SLC44A2 (+128)	5	5.199e-14
chr5:173317332-173317342	ENSG00000170091 (-155270)	CPEB4 (+2054)	2	2.279e-13
chr7:27153580-27153663	HOXA2 (-11192)	HOXA3 (+5592)	5	5.371e-13
chr15:39871876-39872186	THBS1 (-1263)		5	6.759e-12
chr2:218843435-218843735	RUFY4 (-90393), TNS1 (-34734)		3	1.427e-11
chr7:27146237-27146445	HOXA2 (-3911)		4	1.629e-11
chr21:47851470-47851742	DIP2A (-27418)	PCNT (+107570)	4	1.705e-11
chr2:20647987-20648194		RHOB (+1256), HS1BP3 (+202758)	2	5.492e-11
chr3:188664632-188664747	TPRG1 (-225073)	LPP (+733969)	2	1.163e-10
chr1:244214593-244214679		ZBTB18 (+51)	2	1.633e-10
chr19:3464875-3465071		C19orf77 (+15567), NFIC (+98389)	4	9.694e-10
chr1:167090646-167090757	POU2F1 (-99364)	DUSP27 (+27420)	2	1.17e-09
chr10:3138418-3138534		PFKP (+28764), PITRM1 (+76527)	3	1.628e-09
chr7:27179268-27179432	HOXA4 (-8932)	HOXA5 (+3937)	3	2.325e-09
chr1:17997574-17997665	ACTL8 (-84188)	ARHGEF10L (+131290)	3	4.709e-09
chr16:3632512-3632588		SLX4 (+29049), CLUAP1 (+81626)	3	4.848e-09
chr6:138866865-138867046	ECT2L (-250107)	HEBP2 (+141600)	5	1.098e-08
chr18:74824154-74824413		MBP (+20441), ZNF236 (+288168)	3	3.431e-08
chr16:14403004-14403144		MKL2 (+229929), PARN (+321050)	5	3.829e-08
chr10:34925640-34925718		PARD3 (+178570)	2	4.329e-08
chr17:78166148-78166267		CARD14 (+22397), SGSH (+27991)	2	7.445e-08
chr8:144672161-144672242	NAPRT1 (-11419)	EEF1D (+7643)	2	8.952e-08
chr14:103986227-103986332		CKB (+3168), MARK3 (+134423)	3	1.009e-07
chr1:2995506-2995604	ARHGEF16 (-375435)	PRDM16 (+9780)	2	1.233e-07
chr11:69458595-69458644		CCND1 (+2765), ORAOV1 (+31495)	2	1.297e-07
chr7:27184264-27184521	HOXA5 (-1106)		10	1.596e-07
chr1:245844087-245844133		KIF26B (+525823), SMYD3 (+826409)	2	1.852e-07
chr12:58119915-58120011		AGAP2 (+12066), OS9 (+32059)	5	2.004e-07
chr10:88024529-88024673		GRID1 (+101634)	6	2.67e-07
chr17:1373605-1373774	CRK (-14138)	MYO1C (+22416)	2	2.976e-07
chr4:159092536-159092553		FAM198B (+1657), GRIA2 (+950675)	2	3.166e-07
chr6:30853948-30853959	GTF2H4 (-22007)	DDR1 (+2093)	2	5.366e-07
chr11:73054121-73054185	RELT (-33156)	ARHGEF17 (+34819)	2	7.707e-07
chr1:200983238-200983313		KIF21B (+9552), GPR25 (+141193)	2	7.782e-07
chr19:50412996-50413083	AKT1S1 (-31755), ATF5 (-19360)		2	1.222e-06
chr2:42795193-42795262	MTA3 (-429)		2	2.193e-06
chr1:40783234-40783264	COL9A2 (-283)		2	2.555e-06
chr13:113660246-113660298	F7 (-99849)	MCF2L (+36737)	2	2.691e-06
chr19:44278551-44278628	SMG9 (-19448)	KCNN4 (+6819)	2	3.001e-06
chr19:11471954-11472261	SWSAP1 (-13253)	ENSG00000105520 (+5934)	3	3.138e-06
chr14:105973846-105973994	TMEM121 (-19020)	CRIP1 (+21266)	3	3.339e-06
chr13:113663206-113663373	F7 (-96831)	MCF2L (+39755)	3	3.42e-06
chr2:238647755-238647913	RBM44 (-59554)	LRRFIP1 (+46852)	3	3.905e-06
chr5:134813213-134813329	C5orf20 (-30233)	NEUROG1 (+58368)	2	3.953e-06
chr15:45671246-45671347	GATM (-306)		3	4.149e-06
chr19:16466480-16466636		KLF2 (+30930), EPS15L1 (+116265)	3	4.984e-06
chr12:54772688-54772804	GPR84 (-14475)	ZNF385A (+12336)	2	5.351e-06
chr7:27154911-27155173	HOXA2 (-12612)	HOXA3 (+4172)	6	6.057e-06
chr1:161168856-161169007	NDUFS2 (-173), ADAMTS4 (-86)		4	7.328e-06
chr12:1725867-1726076	FBXL14 (-22641), WNT5B (-12391)		4	8.245e-06
chr2:63272214-63272334	OTX1 (-5663)	EHBP1 (+339273)	4	8.461e-06
chr16:88844969-88845038		PIEZO1 (+6615), CTU2 (+72133)	2	1.008e-05
chr1:245704602-245704710		KIF26B (+386369), SMYD3 (+965863)	2	1.045e-05
chr19:39087135-39087186		MAP4K1 (+21403), RYR1 (+162691)	2	1.103e-05
chr12:125594183-125594276	TMEM132B (-216932)	AACS (+44305)	3	1.364e-05
chr12:52404134-52404161	NR4A1 (-12468)	GRASP (+3424)	3	1.558e-05
chr16:29676003-29676071	QPRT (-14321)	SPN (+1457)	2	2.45e-05
chr14:20904169-20904303	TEP1 (-22656)	OSGEP (+19028)	2	2.475e-05
chr12:129281444-129281546		SLC15A4 (+27033), TMEM132C (+529547)	3	2.829e-05
chr10:73479696-73479848	C10orf105 (-194)		4	3.348e-05
chr2:241975035-241975140		SNED1 (+36833), MTERFD2 (+66659)	2	4.41e-05
chr4:2065925-2066003		NAT8L (+4725), POLN (+177884)	2	5.311e-05
chr11:129183160-129183282	ARHGAP32 (-121128), BARX2 (-62614)		4	5.488e-05
chr7:27138712-27138850	HOXA1 (-3188)		3	6.423e-05
chr7:18127468-18127503	HDAC9 (-408440), PRPS1L1 (-60000)		2	6.431e-05
chr3:183894727-183894778	ABCF3 (-9058)	AP2M1 (+2110)	4	6.603e-05
chr22:19709548-19709696	GP1BB (-846)		2	7.198e-05
chr22:38199759-38199880	GCAT (-4092), H1F0 (-1294)		2	7.888e-05
chr2:241819325-241819381	ENSG00000226321 (-42633)	AGXT (+11457)	3	9.149e-05
chr11:44642868-44642932	TSPAN18 (-143076)	CD82 (+55759)	3	9.682e-05
chr19:49220102-49220235		MAMSTR (+2809), FUT2 (+20937)	4	9.829e-05
chr1:202091865-202092005	GPR37L1 (-51)		7	0.0001038
chr19:46999055-46999224	CCDC8 (-82299)	PPP5D1 (+105317)	2	0.0001304
chr4:1844724-1844878		LETM1 (+13173), FGFR3 (+49762)	3	0.000141
chr19:45407868-45407945	APOE (-1104)		2	0.0001586
chr20:60639404-60639474		TAF4 (+1427), CDH4 (+811957)	2	0.0001593
chr7:27147513-27147590	HOXA2 (-5122)	HOXA3 (+11662)	2	0.0001877
chr14:90042201-90042364		FOXN3 (+43191), TTC8 (+751277)	4	0.0001892
chr15:29428655-29428738		NDNL2 (+133336), APBA2 (+297577)	2	0.0002028
chr12:121890864-121890907		RNF34 (+52964), KDM2B (+128003)	2	0.000239
chr3:66455638-66455738		LRIG1 (+95668), SLC25A26 (+336403)	2	0.0002674
chr1:33231070-33231167	SYNC (-62399), S100PBP (-52037)		3	0.0002905
chr1:871441-871546		SAMD11 (+10376), NOC2L (+23176)	2	0.0002999
chr10:73521606-73521645	C10orf105 (-42048)	C10orf54 (+11629)	3	0.0003826
chr15:22922243-22922301		CYFIP1 (+29609), NIPA2 (+112136)	2	0.0003833
chr7:27140942-27141088	HOXA1 (-5422)	HOXA2 (+1415)	3	0.0004479
chr7:155556590-155556652		SHH (+48346), RBM33 (+119248)	2	0.0004483
chr12:123518833-123518888	ABCB9 (-52665)	PITPNM2 (+76114)	2	0.0004532
chr1:111770274-111770291	CHIA (-63255)	CHI3L2 (+26890)	2	0.0004587
chr12:108985685-108985748		TMEM119 (+6183), ISCU (+29340)	2	0.0005692
chr10:73078578-73078610	SLC29A3 (-421)		2	0.0006278
chr17:46698973-46699073	HOXB8 (-6722)	HOXB9 (+4816)	2	0.0006333
chr2:127800616-127800646		BIN1 (+64300), GYPC (+387122)	2	0.0008101
chr13:44947593-44947611	SERP2 (-376)		2	0.0009007
chr1:25257759-25257813		RUNX3 (+33715), CLIC4 (+185938)	3	0.003288
chr20:1974843-1974878	PDYN (-158)		2	0.01294

## Sheet: Sup Data 5
Supplementary Data 5
Rank	Probe	Position	Illumina gene annotation	GREAT annotation - closest genes with transcription start site upstream (distance to site)	GREAT annotation - closest genes with transcription start site downstream (distance to site)	Inverse variance fixed effects meta-analysis statistics			Inverse variance random effects meta-analysis statistics			Heterogeneity statistics		London 1 cohort			London 2 cohort			Bonferroni significant in previous EWAS
						ES	SE	P	ES	SE	P	I2	Het P	ES	SE	P	ES	SE	P
1	cg11823178	chr8:41519399	ANK1;MIR486	NKX6-3 (-14522)	ANK1 (+234881)	0.045148	0.00726746	5.21991e-10	0.045148	0.00726746	5.22e-10	0	0.682317	0.0432805	0.00858094	2.06924e-06	0.0498861	0.0136682	0.000452206	a(5,6,12)
2	cg20618448	chr19:49962324	ALDH16A1	FLT3LG (-15494)	ALDH16A1 (+5899)	0.0318486	0.00520054	9.12057e-10	0.0329829	0.00700537	2.5e-06	0.379386	0.204308	0.0275915	0.00618811	2.17757e-05	0.0420854	0.00959593	3.29487e-05	a(5,6,12)
3	cg06653632	chr12:129281444	SLC15A4		SLC15A4 (+27084), TMEM132C (+529497)	0.034752	0.00576427	1.6512e-09	0.0389243	0.0110135	0.000408935	0.574653	0.125201	0.0305744	0.00637575	5.7321e-06	0.0534509	0.0134889	0.000153764	a(5)
4	cg05066959	chr8:41519308	ANK1;MIR486	NKX6-3 (-14431)	ANK1 (+234972)	0.0621791	0.0104759	2.93e-09	0.0672836	0.017952	0.000178273	0.573829	0.125566	0.0527267	0.0121582	3.48426e-05	0.0894227	0.0206411	4.02271e-05	a(5,6,12)
5	cg03169557	chr16:89598950	SPG7	RPL13 (-28169)	SPG7 (+24140)	0.0237184	0.0040419	4.41e-09	0.0290502	0.0103707	0.00509187	0.704369	0.0658882	0.0206785	0.00436678	7.30066e-06	0.0418974	0.0106788	0.000176514	a(5,6)
6	cg11563844	chr13:33780307	STARD13		STARD13 (+79585), KL (+189737)	0.0273503	0.00478257	1.0731e-08	0.0273503	0.00478257	1.07e-08	0	0.59271	0.0310305	0.00837899	0.000350256	0.025572	0.00582457	3.23854e-05	r
7	cg25018458	chr17:980014	ABR		TIMM22 (+79658), ABR (+103154)	0.0154335	0.00276971	2.51469e-08	0.0156627	0.00314048	6.12e-07	0.177081	0.270308	0.0134115	0.00332206	0.000106792	0.0200437	0.00501608	0.000136663	a(5)
8	cg04523589	chr3:48265146	CAMP		CAMP (+310)	0.021861	0.00395543	3.26061e-08	0.0257877	0.00885922	0.00360467	0.675978	0.0789585	0.018613	0.00436621	4.6113e-05	0.0367269	0.00934089	0.000171372	r
9	cg09001549	chr12:129281454	SLC15A4		SLC15A4 (+27074), TMEM132C (+529507)	0.0386381	0.00700609	3.48904e-08	0.0386381	0.00700609	3.49e-08	0	0.567785	0.0360658	0.00832814	3.56673e-05	0.0448665	0.0129589	0.000840963	a(12)
10	cg05417607	chr17:1373605	MYO1C	CRK (-14054)	MYO1C (+22501)	0.0337317	0.00617068	4.59126e-08	0.0360955	0.00962441	0.000176546	0.497307	0.158415	0.0285682	0.00717496	0.000130667	0.0484013	0.0120936	0.000133618	a(5,6,12)

## Sheet: Sup Data 6
Supplementary Data 6
Position	GREAT annotation - closest genes with transcription start site upstream (distance to site)	GREAT annotation - closest genes with transcription start site downstream (distance to site)	Probes in DMR	Sidak-corrected P value
chr17:74475240-74475402		RHBDF2 (+22168), AANAT (+25888)	5	7.676e-14
chr8:41519308-41519399		ANK1 (+234926)	2	4.892e-13
chr12:129281444-129281546		SLC15A4 (+27033), TMEM132C (+529547)	3	5.237e-12
chr3:42977889-42978180	KRBOX1 (-319)		5	7.262e-08
chr2:72079276-72079424		CYP26B1 (+295817), DYSF (+385518)	4	1.22e-07
chr5:151066662-151066730		SPARC (+30)	3	1.696e-06
chr17:1637206-1637339		WDR81 (+9019)	2	1.081e-05

## Sheet: Sup Data 7
Supplementary Data 7
Rank	Probe	Position	Illumina gene annotation	GREAT annotation - closest genes with transcription start site upstream (distance to site)	GREAT annotation - closest genes with transcription start site downstream (distance to site)	Inverse variance fixed effects meta-analysis statistics			Inverse variance random effects meta-analysis statistics			Heterogeneity statistics		London 1 cohort			London 2 cohort			Mount Sinai cohort			Arizona 1 cohort			Arizona 2 cohort			ROS/MAP cohort			Bonferroni significanct in previous EWAS	Nominally significant in all discovery cohorts
						ES	SE	P	ES	SE	P	I2	Het P	ES	SE	P	ES	SE	P	ES	SE	P	ES	SE	P	ES	SE	P	ES	SE	P
1	cg12307200	chr3:188664632		TPRG1 (-225131)	LPP (+733912)	-0.0151542	0.00186519	4.48287e-16	-0.0165558	-0.0165558	1.60148e-06	0.618525	0.0223962	-0.00733786	0.00251959	0.0197812	-0.0190127	0.0171859	0.299151	-0.0125434	0.00438944	0.00843735	-0.021138	0.00411795	2.55805e-07	-0.0297969	0.0107662	0.00826263	-0.0213962	0.00365609	1.43378e-08	a(6,12)	r
2	cg01419713	chr8:42038135	PLAT		PLAT (+27107), AP3M2 (+27672)	0.0221693	0.00290227	2.19581e-14	0.0227472	0.0227472	4.09254e-10	0.290744	0.216974	0.0190078	0.00542248	0.00457914	0.0127457	0.0112835	0.262249	0.0233139	0.00750925	0.00428168	0.0326149	0.0062854	1.95147e-07	0.0399914	0.0123961	0.00193629	0.0160631	0.00470292	0.000794843	r	r
3	cg04874795	chr16:86477638		FOXF1 (-66495)	IRF8 (+545230)	-0.021737	0.00287431	3.95401e-14	-0.0217371	-0.0217371	3.97525e-14	0	0.462316	-0.0153272	0.00403542	0.00233842	-0.0132378	0.0158353	0.437051	-0.0194199	0.00715556	0.0123586	-0.0259839	0.00585982	8.50252e-06	-0.0398266	0.014012	0.00667387	-0.0263759	0.00592802	1.68208e-05	r	r
4	cg11823178	chr8:41519399	ANK1;MIR486	NKX6-3 (-14522)	ANK1 (+234881)	0.0159823	0.0021942	3.24368e-13	0.0226844	0.0226844	3.37805e-05	0.778024	0.000415958	0.00734559	0.00259772	0.0220338	0.0461061	0.0129976	0.000548218	0.0152629	0.00547444	0.0103169	0.0257217	0.00487018	1.17912e-07	0.0563695	0.0161285	0.000786807	0.0196227	0.00545144	0.000409763	a(5,6,12)	a
5	cg07061298	chr7:27153847	HOXA3	HOXA2 (-11418)	HOXA3 (+5367)	0.017841	0.00246507	4.57025e-13	0.0176004	0.0176004	8.69742e-08	0.411195	0.131135	0.0186177	0.00399069	0.000163981	0.00232205	0.00603578	0.687897	0.0206644	0.00523086	0.000277434	0.0192691	0.0058877	0.00103382	0.0154944	0.0103009	0.146918	0.0261004	0.00565971	6.20868e-06	r	r
6	cg13076843	chr17:74475294	RHBDF2		RHBDF2 (+22195), AANAT (+25862)	0.0208956	0.00291483	7.57016e-13	0.027521	0.027521	1.45341e-05	0.739042	0.00179444	0.0102066	0.00370803	0.0257938	0.0362831	0.0114094	0.00192601	0.0198886	0.0062251	0.00328526	0.0272261	0.00686185	6.93529e-05	0.0848419	0.0189797	1.77568e-05	0.027041	0.00733963	0.000298977	a(5,6,12)	a
7	cg25018458	chr17:980014	ABR		TIMM22 (+79658), ABR (+103154)	0.0080262	0.00112044	7.8669e-13	0.0106334	0.0106334	6.08571e-06	0.718063	0.00329833	0.00390097	0.001435	0.027677	0.020532	0.00500718	6.59891e-05	0.011505	0.00317318	0.00084862	0.00809754	0.00245022	0.000921967	0.0218687	0.00574996	0.000259553	0.00874464	0.00239658	0.000341389	a(5)	a
8	cg07883124	chr13:113634042	MCF2L	F7 (-126079)	MCF2L (+10508)	0.0173622	0.00243048	9.09526e-13	0.0176181	0.0176181	1.10775e-07	0.371302	0.158848	0.00862289	0.00358178	0.0509984	-0.000414819	0.0151609	0.997014	0.0207369	0.00484234	8.1077e-05	0.026249	0.0061852	2.08554e-05	0.0192798	0.0130628	0.154604	0.0202682	0.00449778	1.00269e-05	a(6)	r
9	cg03223072	chr10:116398913	ABLIM1	AFAP1L2 (-234670)	ABLIM1 (+19144)	-0.0135704	0.0019065	1.09502e-12	-0.0141553	-0.0141553	1.45622e-06	0.490826	0.0805041	-0.0176087	0.00369717	0.000133502	-0.000471029	0.00802569	0.978847	-0.011086	0.00520229	0.0494272	-0.0163251	0.00411981	6.92497e-05	-0.0341717	0.00886259	0.000230195	-0.0107599	0.0029237	0.000378731	r	r
10	cg05066959	chr8:41519308	ANK1;MIR486	NKX6-3 (-14431)	ANK1 (+234972)	0.0241635	0.00341323	1.44811e-12	0.0339975	0.0339975	0.000101073	0.800518	0.000135373	0.0154936	0.00442975	0.00466916	0.0884149	0.0207681	3.44781e-05	0.0077345	0.00676319	0.293402	0.0403142	0.00857145	2.39846e-06	0.0738919	0.0256658	0.00565132	0.0332095	0.00746361	1.29272e-05	a(5,6,12)	r
11	cg17881200	chr7:27138850		HOXA1 (-3258)		0.0174874	0.00248149	1.82642e-12	0.0174875	0.0174875	1.83759e-12	0	0.701913	0.0200852	0.00334886	1.28989e-06	0.00263463	0.0118229	0.806163	0.0224787	0.00562358	0.000234549	0.0148585	0.00826587	0.0717133	0.0158648	0.012647	0.22578	0.0145457	0.00432582	0.000956725	r	r
12	cg19240213	chr7:27163095	HOXA3	HOXA3 (-3882)		0.0196213	0.00279681	2.28942e-12	0.0194976	0.0194976	8.11073e-11	0.107562	0.346823	0.0154477	0.00447028	0.0051865	0.00580514	0.0102955	0.565482	0.0274639	0.00709025	0.000364415	0.0245219	0.00596114	3.7094e-05	0.00752297	0.0096174	0.447851	0.0226412	0.00548607	5.18045e-05	r	r
13	cg10045881	chr1:111770291	CHI3L2	CHIA (-63247)	CHI3L2 (+26899)	-0.0145359	0.00207352	2.3787e-12	-0.0153813	-0.0153813	3.0391e-07	0.420141	0.125089	-0.00817505	0.0034378	0.057384	-0.0199579	0.016842	0.265162	-0.0120104	0.00404885	0.00625333	-0.0243773	0.00516772	2.17909e-06	-0.0330182	0.0116366	0.00676853	-0.0142549	0.00348036	7.52242e-05	a(12)	r
14	cg02674693	chr11:45109122		TP53I11 (-137412), PRDM11 (-59772)		0.0184038	0.00264683	3.57225e-12	0.0246433	0.0246433	0.00011588	0.805428	0.000102134	0.00776543	0.00479146	0.187428	0.0552749	0.0108697	7.76049e-07	0.0109829	0.0050452	0.0452588	0.0291843	0.00652932	7.38769e-06	0.0493535	0.0120217	8.08033e-05	0.0136608	0.00467682	0.0040661	r	r
15	cg06800235	chr1:7692367	CAMTA1	VAMP3 (-138962)	CAMTA1 (+846984)	-0.0169816	0.00244419	3.71213e-12	-0.016981	-0.016981	3.73613e-12	0	0.785785	-0.0150795	0.0032005	0.000157613	-0.0109547	0.0155438	0.51539	-0.017221	0.00522538	0.0023862	-0.0150814	0.00540251	0.00504993	-0.0119356	0.0138516	0.414746	-0.0248588	0.00562697	1.93173e-05	r	r
16	cg18264562	chr1:26253412		STMN1 (-20456)	PAFAH2 (+71236)	0.0144139	0.00209104	5.45705e-12	0.0144146	0.0144146	5.47618e-12	0	0.57611	0.0100019	0.00591464	0.169175	0.017134	0.007452	0.0244047	0.00712073	0.00627735	0.29734	0.0201672	0.00432066	2.85827e-06	0.0179288	0.00896548	0.0542056	0.0127928	0.00298334	2.62065e-05	r	r
17	cg01964852	chr7:27146262	HOXA3	HOXA2 (-3833)		0.01555	0.00225997	5.95995e-12	0.0155497	0.0155497	5.99438e-12	0	0.889556	0.0147721	0.00326557	0.000257368	0.00900534	0.00890242	0.313888	0.01534	0.00628248	0.0246975	0.0165645	0.00531822	0.00179316	0.00899025	0.0081768	0.287836	0.0187743	0.00425103	1.49726e-05	r	r
18	cg01111041	chr6:32121055	PPT2;PRRT1	PRRT1 (-1327), PPT2-EGFL8 (-944), PPT2 (-245)		0.00928261	0.0013529	6.82621e-12	0.00941386	0.00941386	8.65596e-11	0.0884073	0.359604	0.00602419	0.001749	0.00533397	0.00771157	0.00400195	0.0586034	0.0120796	0.00277574	6.19873e-05	0.0130995	0.00555111	0.0180269	0.00724054	0.00509557	0.170441	0.0133347	0.00310664	2.5735e-05	r	r
19	cg15974867	chr11:69464012	CCND1		CCND1 (+8158), ORAOV1 (+26103)	0.0181351	0.00264801	7.45877e-12	0.0201323	0.0201323	1.42253e-06	0.508753	0.0703411	0.0120569	0.00340336	0.00416675	0.00868446	0.0142698	0.536627	0.0145311	0.00539448	0.0132064	0.0316427	0.0072911	1.34943e-05	0.0421602	0.0119207	0.000680483	0.0205772	0.00586518	0.000571189	r	r
20	cg17907520	chr15:31680189			KLF13 (+61132), OTUD7A (+267353)	0.0108942	0.00159934	9.64722e-12	0.010894	0.010894	9.71187e-12	0	0.75336	0.00832308	0.00223937	0.00265276	0.00959705	0.00579284	0.103067	0.0116136	0.00352273	0.00241741	0.012103	0.00499841	0.0152302	0.00566499	0.00701118	0.433225	0.014161	0.00298144	3.26161e-06	r	r
21	cg16988611	chr10:82224946	TSPAN14		TSPAN14 (+11025)	0.0105943	0.00155643	9.97873e-12	0.0115061	0.0115061	1.42218e-07	0.384661	0.149448	0.00573947	0.00191832	0.0154367	0.0081028	0.0064735	0.215344	0.0155824	0.00396502	0.000298477	0.0134586	0.00454326	0.00298142	0.014073	0.00747991	0.0700086	0.0150521	0.00315296	2.90768e-06	r	r
22	cg13579486	chr20:39314091			MAFB (+3789)	-0.0117665	0.00172914	1.01171e-11	-0.0117667	-0.0117667	1.01642e-11	0	0.516246	-0.00827459	0.00229635	0.00389308	-0.0180469	0.0134689	0.206279	-0.0112292	0.00373246	0.00555418	-0.018163	0.00435239	2.78838e-05	-0.0183727	0.0113841	0.124522	-0.0124426	0.0033329	0.00031081	a(6)	r
23	cg01681367	chr16:29676071	SPN	QPRT (-14287)	SPN (+1492)	-0.0154312	0.00227789	1.24981e-11	-0.0154306	-0.0154306	1.25706e-11	0	0.814806	-0.0138254	0.0037036	0.00278051	-0.0178277	0.0141677	0.235981	-0.021781	0.00541778	0.000211623	-0.0126834	0.0038939	0.00107121	-0.0103664	0.0120715	0.416354	-0.0181317	0.00491456	0.000366089	r	r
24	cg01301319	chr7:27153580	HOXA3	HOXA2 (-11151)	HOXA3 (+5634)	0.016948	0.00251298	1.53922e-11	0.0156089	0.0156089	0.000451815	0.659711	0.0117561	0.0153003	0.00393971	0.00169125	-0.00701491	0.00716769	0.360185	0.0231399	0.00564122	0.00016002	0.0209515	0.00651022	0.0012534	0.010255	0.00934476	0.288741	0.0249753	0.00502512	1.12626e-06	r	r
25	cg02317313	chr12:122235206	LOC338799	RHOF (-3039)		0.0173283	0.00257473	1.69486e-11	0.0173116	0.0173116	3.56495e-11	0.022551	0.401965	0.0152389	0.00407713	0.00250935	0.0184624	0.00969475	0.0615754	0.0249516	0.00550278	3.00333e-05	0.00755621	0.00628001	0.228378	0.0102061	0.0116033	0.394071	0.0207691	0.00477398	2.00005e-05	r	r
26	cg14216068	chr7:27146445	HOXA3	HOXA2 (-4016)		0.0209391	0.00311193	1.7124e-11	0.0209384	0.0209384	1.72362e-11	0	0.60546	0.0213282	0.00500126	0.000568268	0.00867421	0.0128594	0.49548	0.0298133	0.00799546	0.000600573	0.0145013	0.00685943	0.0341322	0.0136321	0.0114444	0.24986	0.024956	0.00561687	1.33059e-05	r	r
27	cg12234455	chr19:49220235	MAMSTR		MAMSTR (+2743), FUT2 (+21004)	0.0149073	0.00224405	3.07246e-11	0.0151759	0.0151759	2.85565e-08	0.285303	0.22094	0.0123788	0.00339742	0.003214	0.00616689	0.00462709	0.187731	0.0200211	0.0053432	0.00056443	0.0184692	0.00691653	0.00743671	0.0131844	0.009797	0.194023	0.0226053	0.00495748	7.86822e-06	r	r
28	cg21806242	chr11:72532891	ATG16L2		ATG16L2 (+7539), FCHSD2 (+320415)	0.0266513	0.00401613	3.22177e-11	0.0258951	0.0258951	4.16219e-07	0.330761	0.18789	0.0222436	0.00643545	0.00517653	0.00144308	0.0152149	0.903084	0.0253735	0.0083497	0.00517388	0.0187031	0.00949376	0.0483828	0.0353843	0.0177972	0.0556061	0.0417057	0.00767497	1.03827e-07	a(6,7)	r
29	cg17006136	chr4:186559412	SORBS2	PDLIM3 (-102751)	SORBS2 (+318394)	-0.0179826	0.00271318	3.40579e-11	-0.0179822	-0.0179822	3.42459e-11	0	0.84411	-0.0220237	0.00409424	1.5882e-05	-0.00724748	0.0148807	0.659792	-0.0207867	0.00730602	0.00872755	-0.0134389	0.00522389	0.00976262	-0.0171877	0.0149033	0.273573	-0.0186848	0.00512688	0.000432078	r	r
30	cg18757087	chr5:173317332	CPEB4	ENSG00000170091 (-155275)	CPEB4 (+2050)	0.0163802	0.00248593	4.42325e-11	0.0159806	0.0159806	3.15336e-05	0.551214	0.048652	0.0181105	0.00487817	0.00268192	-0.000516184	0.00590903	0.956778	0.0133303	0.00587133	0.0367675	0.0259662	0.00609115	1.91398e-05	0.0174425	0.0102613	0.10144	0.0205194	0.00447098	6.87257e-06	r	r
31	cg00621289	chr21:47855916	PCNT	DIP2A (-23108)	PCNT (+111881)	0.0107642	0.0016358	4.69329e-11	0.0107647	0.0107647	4.708e-11	0	0.420795	0.0116098	0.00239725	9.15744e-05	0.0184713	0.0118066	0.123292	0.005746	0.00325795	0.104866	0.0165047	0.00398872	3.33684e-05	0.018858	0.0192259	0.342485	0.00942901	0.00295435	0.00170993	a(6,12)	r
32	cg06889108	chr5:173317342	CPEB4	ENSG00000170091 (-155265)	CPEB4 (+2060)	0.01696	0.00258107	5.00104e-11	0.0168674	0.0168674	9.09651e-05	0.624169	0.0206919	0.0198114	0.00500369	0.00137107	0.000193857	0.00567738	0.949652	0.0145788	0.00548474	0.0144718	0.0278425	0.00741686	0.000167239	0.0129621	0.00914699	0.171597	0.0251525	0.00500584	8.59645e-07	r	r
33	cg03169557	chr16:89598950	SPG7	RPL13 (-28169)	SPG7 (+24140)	0.010105	0.00154057	5.40734e-11	0.0145357	0.0145357	3.59013e-05	0.72268	0.00290939	0.0057014	0.00176523	0.0089631	0.0428125	0.0107961	0.000113397	0.0126894	0.00423303	0.00581363	0.012059	0.00365183	0.000930738	0.0324706	0.0104492	0.00282482	0.0125268	0.00357466	0.000579546	a(5,6)	a
34	cg17104258	chr1:167090646	DUSP27	POU2F1 (-99420)	DUSP27 (+27365)	-0.0182617	0.00279349	6.26688e-11	-0.0182617	-0.0182617	6.29312e-11	0	0.656966	-0.0130039	0.00403054	0.00978802	-0.0155143	0.00682985	0.0304937	-0.0171538	0.00648802	0.0147998	-0.0260181	0.00740004	0.000414471	-0.021277	0.00933577	0.0297651	-0.0247103	0.00702504	0.000683801	r	a
35	cg13455960	chr15:93617134	RGMA	RGMA (-43)		-0.0128461	0.0019696	6.93047e-11	-0.0135431	-0.0135431	8.20908e-07	0.430831	0.117964	-0.00552806	0.00333906	0.187206	-0.0165452	0.00720756	0.0287587	-0.0115017	0.00424767	0.0125591	-0.0140234	0.00498079	0.00468609	-0.0321434	0.00814727	0.000163813	-0.0143793	0.003436	5.21263e-05	r	r
36	cg01463828	chr8:22446721	PDLIM2	ENSG00000248235 (-66)		0.0270481	0.00417035	8.8261e-11	0.027048	0.027048	8.86577e-11	0	0.811979	0.0204132	0.00635226	0.00931327	0.0101232	0.017859	0.563533	0.0282056	0.0096472	0.00714582	0.0313617	0.00893404	0.000432273	0.0266216	0.0193369	0.184035	0.0330005	0.00813163	6.88009e-05	r	r
37	cg09109520	chr16:57673258	GPR56	GPR97 (-28841)	GPR56 (+10840)	0.0158214	0.00244053	9.00496e-11	0.0153378	0.0153378	2.24013e-07	0.275753	0.227899	0.00787139	0.00506699	0.206186	0.00859349	0.00514429	0.100285	0.0131495	0.00664505	0.0687841	0.0204704	0.00743468	0.00578048	0.0157592	0.00817156	0.0633138	0.0230697	0.00410532	3.78768e-08	r	r
38	cg10959668	chr3:195897912		TFRC (-88853)	ZDHHC19 (+40354)	-0.01055	0.00163599	1.12811e-10	-0.0105497	-0.0105497	1.13457e-10	0	0.949511	-0.0098204	0.00265659	0.00305887	-0.0155164	0.0144324	0.313386	-0.0116204	0.00389281	0.00593365	-0.00975258	0.00321705	0.00232971	-0.00138256	0.0105978	0.908296	-0.0118676	0.00285966	6.02336e-05	r	r
39	cg05783384	chr2:218843735		RUFY4 (-90243), TNS1 (-34885)		0.0221016	0.00343344	1.21721e-10	0.0221018	0.0221018	1.22262e-10	0	0.92298	0.0195867	0.00468073	0.000719793	0.0261897	0.0115204	0.0260356	0.0284277	0.00714547	0.00025099	0.0209852	0.00962962	0.0289703	0.0304147	0.0205299	0.153069	0.0181155	0.00714225	0.0124708	a(7)	r
40	cg01753263	chr5:171879957	SH3PXD2B	UBTD2 (-168883)	SH3PXD2B (+1570)	0.0111982	0.00174078	1.25246e-10	0.0112891	0.0112891	1.48108e-06	0.386815	0.147942	0.00557065	0.00303481	0.135907	0.00487547	0.0054985	0.375346	0.00954929	0.00324338	0.0067511	0.0163682	0.00467007	0.000441274	0.0269144	0.0105369	0.014036	0.0148026	0.00317991	5.08089e-06	r	r
41	cg14430943	chr7:155556652	RBM33		SHH (+48315), RBM33 (+119280)	0.0141236	0.00221409	1.78286e-10	0.0139987	0.0139987	8.06288e-06	0.401856	0.137519	0.00396761	0.00416048	0.434617	0.0318631	0.0152805	0.0409542	0.00911199	0.00453824	0.0648153	0.0178328	0.00476421	0.000174683	0.0199865	0.0124319	0.121228	0.0184047	0.00365172	7.96289e-07	a(6)	r
42	cg02124912	chr1:202091933	GPR37L1	GPR37L1 (-53)		0.0172204	0.0027008	1.81739e-10	0.0172203	0.0172203	1.82571e-10	0	0.42262	0.0166239	0.00435899	0.00204629	0.00457182	0.00822855	0.570883	0.0212595	0.00496376	8.0914e-05	0.0230966	0.00719611	0.00129194	0.00513818	0.0094939	0.597395	0.0193442	0.00613612	0.00194534	r	r
43	cg05851442	chr7:27153212	HOXA3	HOXA2 (-10783)	HOXA3 (+6002)	0.0168139	0.00264162	1.95306e-10	0.0168135	0.0168135	1.96361e-10	0	0.776002	0.016504	0.00404476	0.000973563	0.0133264	0.0114001	0.246407	0.0248851	0.0063253	0.000293994	0.0111822	0.00570117	0.0493798	0.0151765	0.0122908	0.233073	0.0178525	0.00497658	0.000428639	r	r
44	cg01105418	chr1:244214593	ZNF238		ZBTB18 (+9)	0.0180127	0.00283095	1.98128e-10	0.0186309	0.0186309	1.31639e-05	0.532379	0.0578314	0.0134491	0.00472962	0.0213034	0.027105	0.00767109	0.000576149	0.0086269	0.00670088	0.236761	0.02874	0.00594777	1.26127e-06	0.0332596	0.0119418	0.00741866	0.00850869	0.00601741	0.159813	r	r
45	cg05810363	chr17:74475270	RHBDF2		RHBDF2 (+22219), AANAT (+25838)	0.0183109	0.00287893	2.01325e-10	0.0241508	0.0241508	3.72546e-05	0.688873	0.00664541	0.00956139	0.00366279	0.0344405	0.0558119	0.0150709	0.000310148	0.016968	0.00742113	0.0354565	0.0216224	0.00622548	0.000497159	0.0632922	0.0176376	0.000567044	0.0208744	0.00629448	0.00112227	a(5,6,12)	a
46	cg26884773	chr1:235256863		IRF2BP2 (-511593)	TOMM20 (+35388)	0.0162826	0.00256535	2.19381e-10	0.0162819	0.0162819	2.20872e-10	0	0.554922	0.0153883	0.00389374	0.00139933	0.00977169	0.0114655	0.393514	0.018884	0.00559672	0.00190443	0.00553704	0.00709568	0.435255	0.014947	0.0108983	0.185691	0.0210886	0.0044757	3.89882e-06	r	r
47	cg22962123	chr7:27153605	HOXA3	HOXA2 (-11176)	HOXA3 (+5609)	0.0217048	0.00342022	2.20949e-10	0.0192449	0.0192449	0.00145573	0.659966	0.0117028	0.0251045	0.00561891	0.000306241	-0.012122	0.010565	0.281068	0.0246691	0.00778131	0.00353364	0.0162782	0.00786921	0.0381837	0.0154289	0.0122521	0.224006	0.0359899	0.00684543	2.63211e-07	a(6,7)	r
48	cg04147621	chr21:47856020	PCNT	DIP2A (-23004)	PCNT (+111985)	0.0107286	0.0016915	2.25872e-10	0.0107291	0.0107291	2.26435e-10	0	0.54511	0.0103524	0.00243764	0.000598927	0.0186787	0.0128266	0.150841	0.011058	0.00399263	0.0108329	0.0142962	0.00370849	0.000110926	0.0250758	0.0121799	0.04751	0.00694259	0.00304557	0.0245453	a(5)	r
49	cg05731218	chr2:216769199		FN1 (-468305)	MREG (+109147)	-0.00741167	0.00117175	2.52748e-10	-0.00818871	-0.00818871	0.00196028	0.730077	0.00235677	-0.00259753	0.0015008	0.167768	-0.00815378	0.00922828	0.410423	-0.00558403	0.00266619	0.0534613	-0.00827395	0.00304608	0.00636647	-0.0136378	0.0086622	0.13407	-0.0150417	0.00223557	6.91895e-11	a(6,12)	r
50	cg04157161	chr17:7906847	GUCY2D		GUCY2D (+936)	0.0227303	0.00359803	2.6593e-10	0.021584	0.021584	0.00048041	0.619578	0.0220722	0.0148438	0.00539078	0.0257408	1.51557e-05	0.0122188	0.974979	0.0395069	0.00938855	0.000107658	0.0136873	0.00839989	0.102627	0.015612	0.0151023	0.31735	0.0374174	0.00675285	5.82587e-08	a(6)	r
51	cg23201812	chr11:34771918			EHF (+117908), APIP (+166128)	-0.0142497	0.00225616	2.6854e-10	-0.0150866	-0.0150866	2.07591e-07	0.288836	0.218365	-0.00747988	0.00321828	0.0633023	-0.024998	0.0140118	0.0904879	-0.0152109	0.00508448	0.00582534	-0.0217949	0.00590665	0.000211191	-0.036507	0.0153371	0.0231981	-0.0150176	0.00386131	0.000171273	r	r
52	cg08262220	chr1:2995506	PRDM16	ARHGEF16 (-375484)	PRDM16 (+9732)	-0.0144207	0.0022838	2.7128e-10	-0.0149763	-0.0149763	1.81721e-06	0.383335	0.150376	-0.00318329	0.00399717	0.530455	-0.0245674	0.00983878	0.0172494	-0.0167918	0.00569813	0.00660247	-0.0171086	0.00520211	0.000957363	-0.0286904	0.0113175	0.0155903	-0.0159279	0.00365273	2.47689e-05	r	r
53	cg26757820	chr10:76349278	ADK	KAT6B (-237105)	ADK (+438292)	0.0152266	0.00241335	2.80276e-10	0.0152264	0.0152264	2.81675e-10	0	0.535456	0.00995535	0.00326678	0.0136381	0.00960443	0.00803555	0.236218	0.0190816	0.00528036	0.000883022	0.0191421	0.00652562	0.00327564	0.0125561	0.011297	0.282669	0.0208424	0.00518297	7.99963e-05	r	r
54	cg01478234	chr12:107975299	BTBD11	PWP1 (-104210)	BTBD11 (+263110)	0.0163504	0.00259384	2.90885e-10	0.0162672	0.0162672	2.46957e-06	0.391598	0.14461	0.0177983	0.00371854	0.000110485	0.00367282	0.00698973	0.590826	0.00808468	0.00557877	0.182832	0.0193177	0.0073274	0.00822757	0.0266827	0.0106712	0.0161829	0.0250275	0.00575461	2.01185e-05	r	r
55	cg06093152	chr1:212662017		ATF3 (-119995)	NENF (+55789)	-0.0128786	0.00205271	3.51986e-10	-0.0148322	-0.0148322	0.000930914	0.746296	0.00141758	-0.00534011	0.0035248	0.227915	-0.0305131	0.00898563	0.00115666	0.000265634	0.004674	0.960225	-0.0230714	0.00497037	3.1562e-06	-0.0294094	0.0112757	0.01283	-0.0149473	0.00330422	1.21e-05	a(12)	r
56	cg15262954	chr20:62198872	PRIC285	SRMS (-20016)	HELZ2 (+4936)	-0.0229108	0.00365224	3.53981e-10	-0.0229101	-0.0229101	3.55786e-10	0	0.737779	-0.0158513	0.00572251	0.0266988	-0.0157649	0.0264125	0.584878	-0.0228416	0.00715441	0.00325501	-0.0222685	0.00703166	0.0014705	-0.03643	0.0225479	0.124106	-0.0325287	0.00792067	7.19201e-05	r	r
57	cg25840926	chr2:20647987	RHOB		RHOB (+1153), HS1BP3 (+202862)	0.0172334	0.0027485	3.60837e-10	0.0180965	0.0180965	2.62084e-05	0.564402	0.0426767	0.0189423	0.0044191	0.000532299	0.00358279	0.00541233	0.503194	0.0135347	0.00657775	0.0584355	0.0205535	0.00750416	0.00604165	0.0254887	0.011255	0.0293372	0.0313228	0.00647161	2.12074e-06	r	r
58	cg04252044	chr3:188664747		TPRG1 (-225016)	LPP (+734027)	-0.0164643	0.00262751	3.70127e-10	-0.0164239	-0.0164239	1.28629e-09	0.0366837	0.393088	-0.0136485	0.00385036	0.00451831	0.0146849	0.0165862	0.376035	-0.0168202	0.00610789	0.0111336	-0.015353	0.00600058	0.0101676	-0.0231587	0.0149771	0.141213	-0.0219255	0.0046971	6.29744e-06	a(6)	r
59	cg11236550	chr1:167090757	DUSP27	POU2F1 (-99309)	DUSP27 (+27476)	-0.0148997	0.00238283	4.02819e-10	-0.0181961	-0.0181961	2.47131e-06	0.536061	0.0559792	-0.0145743	0.00415957	0.00500738	-0.0076259	0.00345931	0.0358322	-0.0233379	0.00694909	0.00196666	-0.0308918	0.0095998	0.00123059	-0.0203146	0.007652	0.0113067	-0.0261647	0.00756199	0.000837533	r	a
60	cg15645660	chr1:55247356	TTC22	PARS2 (-17170)	DHCR24 (+105535)	0.0262911	0.00422015	4.66746e-10	0.0260599	0.0260599	6.80074e-08	0.199714	0.282851	0.0357433	0.0073185	7.98312e-05	0.0267633	0.0142676	0.0655093	0.0328012	0.0103171	0.00344067	0.00982222	0.00909091	0.279538	0.00932692	0.0161524	0.57354	0.0316491	0.0077451	6.13113e-05	a(6)	r
61	cg22090150	chr17:4098227	ANKFY1		CYB5D2 (+51678), ANKFY1 (+68915)	0.0142681	0.00229221	4.82695e-10	0.0208181	0.0208181	0.000143982	0.748114	0.00133321	0.00642493	0.00260395	0.0455277	0.0262943	0.0148809	0.0824466	0.0143894	0.00500719	0.00819415	0.0321609	0.00668898	1.42371e-06	0.0519576	0.0153957	0.00118586	0.0187206	0.00558795	0.00099861	a(12)	r
62	cg03308399	chr7:27146237	HOXA3	HOXA2 (-3808)		0.0188591	0.00302999	4.8413e-10	0.0188585	0.0188585	4.86761e-10	0	0.773589	0.0164808	0.00481748	0.00565116	0.0146812	0.0102439	0.157282	0.0211169	0.00736506	0.00834206	0.0145626	0.00658739	0.0267298	0.0127842	0.0120186	0.303664	0.0261587	0.00593331	1.54855e-05	r	r
63	cg18680977	chr7:27155039	HOXA3	HOXA2 (-12610)	HOXA3 (+4175)	0.0250059	0.00403012	5.47861e-10	0.0247252	0.0247252	9.6559e-08	0.215367	0.271649	0.0227021	0.00658644	0.00530182	0.00360585	0.0116618	0.742318	0.0419468	0.0105313	0.000246845	0.0255174	0.00890162	0.0040582	0.0135382	0.0146739	0.37161	0.030688	0.00790733	0.000140253	r	r
64	cg04917446	chr17:46699073	HOXB9	HOXB8 (-6773)	HOXB9 (+4766)	0.0102283	0.00164903	5.55299e-10	0.0102282	0.0102282	5.57675e-10	0	0.858202	0.00936757	0.00225882	0.000802921	0.00454835	0.00572835	0.425455	0.0101256	0.00475834	0.0503271	0.0117678	0.00378597	0.00183271	0.00692561	0.00663153	0.312462	0.0128163	0.00336398	0.000185116	r	r
65	cg01291088	chr16:67687648	RLTPR		ACD (+6998), RLTPR (+8827)	0.0170931	0.00275727	5.67289e-10	0.0165776	0.0165776	6.91268e-06	0.422203	0.123706	0.0174968	0.00499361	0.00459691	-0.00136869	0.00739778	0.881937	0.0201063	0.0051876	0.000361385	0.0266689	0.00730077	0.000249705	0.00998887	0.00891069	0.278591	0.0208331	0.00597531	0.0006178	r	r
66	cg24041556	chr19:10736059	SLC44A2		SLC44A2 (+126)	0.0197593	0.00320393	6.95058e-10	0.0197472	0.0197472	1.90008e-06	0.368898	0.16055	0.0164362	0.00467962	0.00449978	0.00489702	0.00878455	0.569667	0.0205496	0.0069633	0.00662315	0.0191909	0.00814133	0.0181532	0.0172344	0.0115648	0.15067	0.0370742	0.00764884	2.05051e-06	r	r
67	cg11859982	chr7:127907529			LEP (+26193), RBM28 (+76433)	0.0130418	0.00211709	7.26474e-10	0.0127076	0.0127076	3.84226e-07	0.261973	0.237933	0.0163423	0.00380843	0.000524966	-0.000407986	0.00615632	0.973008	0.0169616	0.00404578	0.000114173	0.0166293	0.00510601	0.00109412	0.00709275	0.0075376	0.362261	0.0114322	0.00447912	0.0119351	r	r
68	cg08610901	chr7:3186766		SDK1 (-154314), CARD11 (-103188)		-0.0159128	0.00258991	8.03926e-10	-0.0159129	-0.0159129	8.07085e-10	0	0.661133	-0.0123673	0.00358708	0.00575478	-0.0141297	0.0127783	0.299394	-0.0173654	0.00513312	0.00182161	-0.0178228	0.00661687	0.00682039	-0.0359584	0.0123026	0.00527396	-0.0155014	0.00546211	0.00624939	r	r
69	cg13935577	chr12:107974897	BTBD11	PWP1 (-104612)	BTBD11 (+262708)	0.023569	0.00383767	8.17456e-10	0.0235686	0.0235686	8.21261e-10	0	0.470853	0.0217142	0.00564577	0.00187398	0.00679198	0.0119601	0.562851	0.0384963	0.00962222	0.000231563	0.0181028	0.00911487	0.0465825	0.0312569	0.0153411	0.049843	0.0259966	0.00772756	0.00095143	a(7)	r
70	cg22552736	chr9:132258136		NTMT1 (-113027)	PPP2R4 (+384540)	0.0130997	0.00213435	8.38083e-10	0.0130996	0.0130996	8.41592e-10	0	0.512286	0.0160327	0.00353649	0.000249453	0.00106295	0.00723465	0.863389	0.0103317	0.00420917	0.0239501	0.0125767	0.00495676	0.0109854	0.0130885	0.00808887	0.118852	0.0174197	0.00448997	0.000140948	r	r
71	cg14010720	chr20:62168878	PTK6	PTK6 (-184)		-0.0147747	0.00241053	8.83024e-10	-0.0147741	-0.0147741	8.87584e-10	0	0.562121	-0.0163378	0.00355226	0.000225746	0.00448134	0.0148092	0.74714	-0.0209194	0.00624587	0.00202295	-0.00993519	0.0046269	0.0309781	-0.0156908	0.011446	0.192483	-0.0172302	0.00482467	0.000563945	r	r
72	cg12461930	chr1:228345378	GJC2	IBA57 (-8138)	GJC2 (+7826)	-0.0124793	0.00204135	9.76023e-10	-0.0124786	-0.0124786	9.82252e-10	0	0.493737	-0.00965746	0.00309071	0.0123707	-0.0107203	0.00995911	0.312778	-0.0150438	0.004254	0.00111756	-0.00969392	0.00456267	0.032792	-0.00099143	0.0100567	0.932532	-0.0182954	0.00402743	1.11149e-05	r	r
73	cg23968456	chr10:73521631	CDH23;C10orf54	C10orf105 (-42054)	C10orf54 (+11624)	0.00808263	0.00132589	1.08741e-09	0.00909065	0.00909065	3.66006e-06	0.409103	0.132559	0.00527437	0.00162191	0.00850666	0.0120073	0.00892097	0.183501	0.00679719	0.0029634	0.0348749	0.0100626	0.00270843	0.000195176	0.026661	0.00815873	0.00169095	0.0116463	0.00387253	0.00310476	a(5,6)	r
74	cg25432336	chr2:20648580	RHOB		RHOB (+1746), HS1BP3 (+202269)	0.0147593	0.00242602	1.17392e-09	0.0147591	0.0147591	1.17878e-09	0	0.909287	0.0137737	0.00304091	0.00025265	0.00897392	0.00722035	0.218516	0.0175498	0.00592672	0.00644123	0.0140904	0.00590707	0.0168159	0.0129783	0.0124958	0.3151	0.0200891	0.00640922	0.00206436	r	r
75	cg04222409	chr21:47851621	PCNT	DIP2A (-27403)	PCNT (+107586)	0.0118247	0.00195412	1.43799e-09	0.0119116	0.0119116	4.50048e-09	0.0463389	0.386955	0.0112579	0.00300023	0.00241296	0.0206712	0.0144048	0.156756	0.0123733	0.00447543	0.0109731	0.0152424	0.00434878	0.000441161	0.0365614	0.0138791	0.0113111	0.00787927	0.00333844	0.0199677	r	r
76	cg18535415	chr1:200983238	KIF21B		KIF21B (+9590), GPR25 (+141156)	0.0121791	0.00202003	1.64834e-09	0.0119481	0.0119481	6.01764e-06	0.37651	0.155171	0.0151675	0.00342378	0.000344224	0.00112374	0.0045255	0.787176	0.0132617	0.00466266	0.00887658	0.0168577	0.00556031	0.00237084	0.00423829	0.00962287	0.66601	0.0154528	0.00388625	9.59803e-05	r	r
77	cg12436196	chr1:2995301	PRDM16	ARHGEF16 (-375689)	PRDM16 (+9527)	-0.0113632	0.00188809	1.76174e-09	-0.0117786	-0.0117786	3.88798e-07	0.251677	0.245417	-0.00882298	0.00267379	0.00823302	-0.0172836	0.0100278	0.102174	-0.00686713	0.00424554	0.135697	-0.0159949	0.00451825	0.000378142	-0.0353064	0.0117465	0.00411548	-0.0115428	0.0034954	0.00144008	r	r
78	cg06811467	chr1:154299179	ATP8B2	ATP8B2 (-1097)		0.00781838	0.00130245	1.939e-09	0.00887436	0.00887436	0.00035089	0.645699	0.0149117	0.00416967	0.00160082	0.034834	0.00620868	0.00627747	0.324452	0.00389963	0.00308257	0.245024	0.00957645	0.00424791	0.0238646	0.0195438	0.00617185	0.00234363	0.0141239	0.00256701	7.19685e-08	r	r
79	cg10091752	chr6:3455459	SLC22A23	TUBB2B (-227491)	SLC22A23 (+1334)	0.0108359	0.00180851	2.07785e-09	0.0105432	0.0105432	2.74124e-07	0.170018	0.303868	0.00872322	0.00290083	0.014924	0.00198312	0.00533864	0.697338	0.00897142	0.00384705	0.0319459	0.0120365	0.00684695	0.0782127	0.00954473	0.00734223	0.209508	0.0161909	0.00307558	2.54029e-07	r	r
80	cg06977285	chr7:18127468		HDAC9 (-408458), PRPS1L1 (-59983)		0.0111366	0.00186546	2.37422e-09	0.0111365	0.0111365	2.38584e-09	0	0.52094	0.00827019	0.00315222	0.033545	0.00470486	0.00668805	0.477979	0.0167582	0.00384161	5.95094e-05	0.0121173	0.00485	0.0122746	0.00187701	0.00882363	0.830921	0.0116824	0.00325912	0.000433006	a(7)	r
81	cg17970299	chr12:54772804	ZNF385A	GPR84 (-14534)	ZNF385A (+12278)	0.0205854	0.00345527	2.55864e-09	0.0205854	0.0205854	2.56918e-09	0	0.513363	0.0191183	0.0059976	0.00989381	0.00203173	0.0101184	0.822689	0.0286712	0.00893542	0.00315285	0.0209289	0.00813997	0.00996284	0.0292322	0.0138312	0.041939	0.0226377	0.00603556	0.000232401	r	r
82	cg22088368	chr22:37404888	C22orf33		TST (+10620), CSF2RB (+95219)	-0.0107005	0.00179997	2.76742e-09	-0.0107006	-0.0107006	2.77872e-09	0	0.996571	-0.0123781	0.00315458	0.00166273	-0.0100192	0.00802352	0.239669	-0.00966755	0.00431514	0.0388641	-0.0112142	0.00385446	0.00347673	-0.012169	0.00991545	0.243713	-0.00990583	0.00298484	0.00136247	r	r
83	cg08412913	chr16:85429522		GSE1 (-217300)	KIAA0513 (+332705)	-0.0118054	0.00198973	2.97199e-09	-0.0118056	-0.0118056	2.98246e-09	0	0.644175	-0.0133157	0.00276769	0.000113922	-0.0135539	0.00805461	0.110718	-0.0157228	0.00416929	0.000510372	-0.0113794	0.00574946	0.0467313	-0.0172805	0.0100607	0.101963	-0.00620604	0.00380969	0.119412	r	r
84	cg11724984	chr12:121890864	KDM2B		RNF34 (+52943), KDM2B (+128025)	0.0128445	0.00217062	3.26996e-09	0.0128446	0.0128446	3.28097e-09	0	0.496416	0.0137569	0.00305173	0.000270321	-0.00971031	0.0136268	0.51052	0.0114845	0.00478171	0.0271532	0.0116348	0.0046568	0.0122731	0.0282094	0.0114582	0.0178905	0.0136354	0.00448435	0.00279386	a(6)	r
85	cg15601264	chr17:54864697			C17orf67 (+46560), NOG (+193638)	-0.0093859	0.00159233	3.75917e-09	-0.00938578	-0.00938578	3.77751e-09	0	0.756018	-0.00951101	0.00270358	0.00483345	-0.00058679	0.0123819	0.987552	-0.013578	0.00348692	0.000332698	-0.00939082	0.00368168	0.0104026	-0.00138557	0.0091183	0.891996	-0.00838327	0.00256042	0.00158248	r	r
86	cg01353646	chr12:58132733	AGAP2	AGAP2 (-705)		0.0169496	0.00288514	4.2332e-09	0.0162567	0.0162567	1.0046e-05	0.352037	0.172568	0.0172774	0.00428554	0.00111894	0.00571443	0.00818061	0.480943	0.0253754	0.00657659	0.000384128	0.0152214	0.00755042	0.0433757	-0.00275002	0.0102543	0.804826	0.0238224	0.00616711	0.000150607	r	r
87	cg03568673	chr13:20796216	GJB6	GJB2 (-32298)	GJB6 (+10318)	-0.00983186	0.00167373	4.24873e-09	-0.0098314	-0.0098314	4.27331e-09	0	0.600809	-0.00677798	0.00267161	0.0425199	-0.00149151	0.0113924	0.923303	-0.0136062	0.00362781	0.000547606	-0.00708965	0.00369461	0.0538272	-0.0133958	0.00965147	0.186951	-0.0123283	0.00292302	4.54689e-05	r	r
88	cg16129132	chr11:3182119	OSBPL5	CARS (-103453)	OSBPL5 (+4465)	0.0127982	0.0021844	4.65971e-09	0.0126039	0.0126039	1.18648e-05	0.388468	0.146789	0.0107925	0.00344528	0.0112395	0.00062971	0.0055106	0.888243	0.0147344	0.00481867	0.00490165	0.0209792	0.00570684	0.000227895	0.00637705	0.0097248	0.523563	0.0171921	0.00448475	0.000168906	r	r
89	cg12864235	chr5:27038782	CDH9	CDH9 (-90)		0.0157815	0.00269439	4.70848e-09	0.015781	0.015781	4.73006e-09	0	0.554655	0.0166751	0.00367827	0.000249537	0.0057635	0.00672554	0.391009	0.0170098	0.0071249	0.0280878	0.0125684	0.00695846	0.070359	0.0144132	0.0128747	0.27923	0.0236278	0.00601479	0.000116294	r	r
90	cg02106682	chr7:27184461	HOXA5	HOXA5 (-1175)		0.0130284	0.00222933	5.09332e-09	0.0130283	0.0130283	5.11467e-09	0	0.425137	0.013484	0.00336397	0.00119486	-0.000432607	0.00631923	0.971323	0.0149195	0.00463468	0.00305658	0.0147828	0.00640687	0.0207537	0.0129863	0.0089766	0.162884	0.0165005	0.00457949	0.000404382	r	r
91	cg12163800	chr17:74475355	RHBDF2		RHBDF2 (+22134), AANAT (+25923)	0.0143825	0.00246151	5.1279e-09	0.0201394	0.0201394	7.41753e-05	0.669004	0.00991927	0.00707169	0.00280178	0.0408231	0.0340311	0.0140698	0.017977	0.0149236	0.00568148	0.0156719	0.0199365	0.00605775	0.000968513	0.0560879	0.0160455	0.000785378	0.023432	0.00679649	0.000709621	a(6)	a
92	cg05109569	chr7:27146430	HOXA3	HOXA2 (-4001)		0.0160485	0.00275365	5.60708e-09	0.0160481	0.0160481	5.63311e-09	0	0.560908	0.0124376	0.00398663	0.0115724	0.0042661	0.00854437	0.608397	0.0226636	0.00672082	0.00191612	0.0157532	0.00696155	0.0233397	0.0161325	0.0130753	0.233441	0.0210678	0.00532583	0.000104207	r	r
93	cg14103343	chr19:49220223	MAMSTR		MAMSTR (+2755), FUT2 (+20992)	0.0128149	0.00221058	6.74815e-09	0.0128179	0.0128179	0.000754722	0.633018	0.0181781	0.00740313	0.00331092	0.0697574	0.00235578	0.00511105	0.634568	0.0187365	0.00476831	0.000299082	0.0169196	0.00648999	0.0089712	0.00265218	0.00979268	0.787793	0.0245073	0.00492652	1.10163e-06	r	r
94	cg04301614	chr4:37585993	C4orf19		RELL1 (+102005)	-0.0102079	0.00176326	7.07213e-09	-0.0102076	-0.0102076	7.10964e-09	0	0.962944	-0.0102291	0.00293161	0.00519226	-0.0097291	0.0126584	0.476395	-0.00950313	0.00441884	0.0473741	-0.00724387	0.00398493	0.0677326	-0.013914	0.00965827	0.170654	-0.0118179	0.00276775	3.64981e-05	r	r
95	cg26360402	chr14:105973994		TMEM121 (-18946)	CRIP1 (+21341)	-0.01002	0.00173175	7.20628e-09	-0.0100201	-0.0100201	7.23252e-09	0	0.423028	-0.0111812	0.00256463	0.00047308	0.016891	0.0123526	0.176772	-0.0107589	0.00425128	0.0196467	-0.0115268	0.0039595	0.00345727	-0.0112543	0.00887237	0.228124	-0.00926717	0.00299015	0.00280103	r	r
96	cg10469774	chr11:44642932		TSPAN18 (-143044)	CD82 (+55792)	0.0102194	0.00176658	7.25816e-09	0.0102316	0.0102316	4.57159e-08	0.0970976	0.35383	0.00638568	0.00304567	0.0888805	0.0111031	0.00421204	0.00999602	0.0081027	0.003482	0.0323158	0.0176018	0.00500036	0.000416615	0.0023917	0.00666813	0.723851	0.0134261	0.00375705	0.000450744	r	r
97	cg24761525	chr17:46651745	HOXB3	HOXB3 (-20462)	HOXB4 (+5728)	0.0132075	0.00228486	7.45124e-09	0.0132077	0.0132077	7.47993e-09	0	0.896311	0.0122482	0.00351665	0.00484489	0.00641683	0.00934366	0.488049	0.0118081	0.00458287	0.0177743	0.0195551	0.00678932	0.0038855	0.00910284	0.0110707	0.425257	0.0141975	0.00401644	0.000519041	r	r
98	cg10570158	chr11:19546133	NAV2	E2F8 (-282967), NAV2 (-189010)		0.0147977	0.0025639	7.85476e-09	0.0162447	0.0162447	1.33028e-05	0.46395	0.0966932	0.0105844	0.00390548	0.0281522	0.0250206	0.00807477	0.00250523	0.0106557	0.0044372	0.0271733	0.00916156	0.00836637	0.273075	0.0447436	0.0123009	0.000476235	0.0179128	0.00545826	0.00126271	r	r
99	cg16402452	chr12:58129855	AGAP2		AGAP2 (+2174), OS9 (+41952)	0.00955468	0.00165579	7.90575e-09	0.00955435	0.00955435	7.94761e-09	0	0.579435	0.00665482	0.00245726	0.0282635	0.00478087	0.00630598	0.445845	0.0148236	0.00401855	0.000687489	0.00766875	0.00459328	0.0944297	0.0068848	0.00693858	0.336971	0.0118933	0.00287503	4.97531e-05	r	r
100	cg09490371	chr2:233253024	ECEL1P2	ALPPL2 (-18529)	ALPP (+9781)	0.0174487	0.00302741	8.23411e-09	0.0172512	0.0172512	7.67356e-06	0.363785	0.164181	0.0214628	0.00534462	0.00117006	0.0023732	0.00703792	0.721972	0.0149206	0.0060635	0.0235984	0.0193377	0.00784024	0.0134323	0.0125356	0.0113282	0.284764	0.0291065	0.00671868	2.16576e-05	r	r
101	cg23829949	chr1:244214679	ZNF238		ZBTB18 (+95)	0.0126583	0.00220004	8.73307e-09	0.0126589	0.0126589	8.75645e-09	0	0.516742	0.00915649	0.00467867	0.112063	0.0119246	0.00626516	0.0617158	0.00759829	0.00534839	0.191613	0.0212838	0.00514735	3.37988e-05	0.00577737	0.0120067	0.637889	0.0123068	0.00345912	0.000477513	r	r
102	cg22904711	chr19:44278628	KCNN4	SMG9 (-19487)	KCNN4 (+6781)	0.0203431	0.0035401	9.11165e-09	0.0204141	0.0204141	3.88432e-05	0.448801	0.106261	0.0184312	0.00562811	0.00805638	-0.00200701	0.00913384	0.855548	0.0283538	0.0100189	0.00922243	0.0179831	0.00924289	0.0512382	0.0404924	0.0135015	0.00394688	0.0263718	0.0064352	5.84193e-05	a(6)	r
103	cg00921266	chr7:27153663	HOXA3	HOXA2 (-11234)	HOXA3 (+5551)	0.0211266	0.00367811	9.25433e-09	0.0203813	0.0203813	6.18301e-06	0.297158	0.212301	0.030931	0.00660273	0.000154073	0.00720467	0.010104	0.472258	0.0302382	0.00956243	0.00361909	0.010106	0.00912303	0.267538	0.00605833	0.0129657	0.647442	0.0256044	0.0064075	8.86408e-05	r	r
104	cg09825979	chr7:27179432		HOXA4 (-9015)	HOXA5 (+3855)	0.0144613	0.00251791	9.28181e-09	0.0144611	0.0144611	9.31875e-09	0	0.868233	0.0106851	0.00362877	0.0171332	0.0108821	0.00777635	0.167081	0.0167941	0.00645256	0.0166496	0.0166112	0.00626628	0.00788034	0.011534	0.00951185	0.241508	0.0186691	0.00506495	0.000297064	r	r
105	cg07522913	chr7:27150403	HOXA3	HOXA2 (-7974)	HOXA3 (+8811)	0.0116728	0.00203677	9.98225e-09	0.0110359	0.0110359	8.77548e-05	0.396847	0.140973	0.0102296	0.00282309	0.00338572	-0.00707777	0.00850607	0.439267	0.0181182	0.00563383	0.00308536	0.0121552	0.00465353	0.00884042	0.000967411	0.00884074	0.90878	0.0161217	0.00391292	5.33172e-05	r	r
106	cg09448088	chr13:113635690	MCF2L	F7 (-124431)	MCF2L (+12156)	0.012203	0.00213179	1.0386e-08	0.0121922	0.0121922	6.02067e-08	0.0650441	0.374919	0.00511124	0.0035521	0.241223	-0.00187382	0.0123699	0.907549	0.0172017	0.00502919	0.00164761	0.0162993	0.00490959	0.000873378	0.0142713	0.0118098	0.243116	0.0132462	0.00342705	0.000149218	a(6)	r
107	cg19803550	chr17:1637391	WDR81	SERPINF2 (-8739)	WDR81 (+9138)	0.00846465	0.00147952	1.0576e-08	0.0104749	0.0104749	2.27528e-05	0.492346	0.0796219	0.00537048	0.00167598	0.00951489	0.0263181	0.0109516	0.018721	0.00943067	0.00341794	0.0111347	0.0122804	0.00429693	0.00417119	0.0295834	0.00998312	0.00439766	0.00950143	0.00339872	0.0059428	a(6)	a
108	cg19411952	chr8:61936514		CLVS1 (-264000)	CHD7 (+345178)	0.0145167	0.00253781	1.06407e-08	0.0145167	0.0145167	1.06793e-08	0	0.531254	0.017747	0.00340852	2.61501e-05	0.00619472	0.00598421	0.303054	0.011812	0.00543989	0.0458104	0.010339	0.00761636	0.174042	0.0249358	0.0128381	0.0614595	0.0198334	0.0065831	0.00305261	r	r
109	cg17400113	chr15:93617146	RGMA	RGMA (-55)		-0.0100496	0.00176079	1.14675e-08	-0.01096	-0.01096	4.74057e-06	0.368742	0.160661	-0.00545789	0.00261217	0.0952986	-0.0218586	0.00964441	0.0308739	-0.0114036	0.00327503	0.00133193	-0.0185031	0.00494294	0.000170685	-0.0189952	0.00919081	0.0488576	-0.00751015	0.00331202	0.0293339	r	r
110	cg14852355	chr15:74238744	LOXL1		LOXL1 (+19946), STOML1 (+45945)	-0.0109448	0.00191948	1.18458e-08	-0.0109444	-0.0109444	1.19026e-08	0	0.47494	-0.0131283	0.0032381	0.00115535	0.0123666	0.0155873	0.42581	-0.0162887	0.00482006	0.00184262	-0.00737008	0.00379878	0.0512363	-0.0160895	0.0125369	0.22266	-0.0108652	0.00318131	0.000978822	r	r
111	cg27560367	chr13:114144049	DCUN1D2;TMCO3	TMCO3 (-1261)		0.00898055	0.00157516	1.18852e-08	0.00890511	0.00890511	7.29349e-05	0.466656	0.0950161	0.00908406	0.00236231	0.00187751	-0.000181732	0.00366196	0.985829	0.00823222	0.00353698	0.0322827	0.011286	0.0047815	0.0180003	0.0100313	0.0069697	0.165032	0.0151337	0.00330722	7.31e-06	r	r
112	cg16087093	chr5:169533347	FOXI1		FOXI1 (+447)	-0.0114842	0.0020144	1.19091e-08	-0.0112672	-0.0112672	1.06581e-06	0.160987	0.310191	-0.0129228	0.00306014	0.000710703	0.02367	0.0150672	0.121779	-0.00801991	0.00552901	0.180818	-0.011769	0.00368154	0.00132534	-0.0161215	0.0114993	0.182511	-0.0130449	0.00384343	0.00105339	r	r
113	cg09596958	chr12:58132105	AGAP2	AGAP2 (-77)		0.0201438	0.00354535	1.33312e-08	0.0193599	0.0193599	7.5347e-05	0.421959	0.12387	0.0270543	0.00700511	0.00179405	-0.0054775	0.0110919	0.655049	0.0354751	0.009717	0.000780637	0.0155634	0.00782	0.0461283	0.0114229	0.0125709	0.378794	0.0231302	0.00586917	0.000110565	r	r
114	cg03672272	chr22:46470191		WNT7B (-97183), PPARA (-76308)		0.00952622	0.00167737	1.3527e-08	0.00959967	0.00959967	1.62195e-05	0.358595	0.167879	0.0108891	0.00274081	0.00132	-0.000917525	0.00486348	0.879163	0.00724965	0.00273716	0.0148252	0.0179448	0.0074615	0.0159345	0.0122688	0.00693056	0.0881287	0.0136721	0.00345624	0.000104214	r	r
115	cg07207652	chr17:45798257		TBX21 (-12353)	TBKBP1 (+25628)	0.0147567	0.00259871	1.35899e-08	0.0141216	0.0141216	0.000132603	0.439822	0.112063	0.0162896	0.0042854	0.00211668	-0.00837355	0.0109445	0.478488	0.0102153	0.00600786	0.117971	0.0251409	0.0054948	4.47062e-06	0.0201547	0.0124282	0.118037	0.0110471	0.00473822	0.0215026	r	r
116	cg22957360	chr10:101282572		GOT1 (-92223), NKX2-3 (-10118)		0.0137997	0.00243516	1.45444e-08	0.013799	0.013799	1.46172e-08	0	0.641852	0.0129115	0.00391426	0.00761216	0.00980105	0.00927285	0.293284	0.0164303	0.00558702	0.00681579	0.00945204	0.00566628	0.0947144	0.00618326	0.00777657	0.440501	0.0197604	0.00476232	4.72106e-05	r	r
117	cg21691065	chr1:2804835		MMEL1 (-240407), ACTRT2 (-133211)		-0.00924235	0.00163265	1.50547e-08	-0.00932797	-0.00932797	5.27901e-05	0.378514	0.15376	-0.00849073	0.00234722	0.003756	0.0130916	0.0109787	0.237286	-0.018177	0.00497391	0.000757588	-0.00651781	0.00326909	0.0451418	-0.0153529	0.0103232	0.157145	-0.0108008	0.00290009	0.000321404	r	r
118	cg09502865	chr16:88600155	ZFPM1	ZC3H18 (-36634)	ZFPM1 (+80431)	0.0156279	0.00276222	1.53396e-08	0.0151058	0.0151058	2.07464e-05	0.332097	0.186924	0.0139227	0.00382278	0.00322701	0.00662377	0.00846635	0.432015	0.0131029	0.00596392	0.0433043	0.0116204	0.00789503	0.140453	0.00293791	0.0130138	0.821202	0.0288861	0.00578752	1.01522e-06	r	r
119	cg02226192	chr16:89461734	ANKRD11		ANKRD11 (+95235), ZNF778 (+177617)	0.0135212	0.00239145	1.56776e-08	0.0135069	0.0135069	3.10196e-08	0.0336877	0.39498	0.00819575	0.00409269	0.104038	0.00445148	0.00606447	0.459868	0.0175719	0.00491915	0.00101219	0.0186942	0.00683567	0.00611879	0.0113753	0.0090902	0.226904	0.017991	0.00468905	0.000166721	r	r
120	cg23859635	chr2:42795262	MTA3	MTA3 (-395)		0.0118806	0.00210171	1.57829e-08	0.0113035	0.0113035	0.000229763	0.496025	0.0775013	0.0146126	0.00324534	0.000274794	-0.00234688	0.005399	0.696802	0.0090387	0.00450876	0.0652341	0.0173111	0.00542286	0.00137258	0.00649439	0.00957018	0.509411	0.0173972	0.00449584	0.000146638	r	r
121	cg01952185	chr5:134813213		C5orf20 (-30176)	NEUROG1 (+58426)	0.0118876	0.00210613	1.65861e-08	0.0115956	0.0115956	1.87243e-05	0.312372	0.201228	0.00494308	0.00376261	0.284096	-0.00250228	0.0106603	0.844198	0.0086613	0.00469863	0.0900593	0.0189879	0.00481397	7.65297e-05	0.0191444	0.00994744	0.0638592	0.014008	0.00343525	6.35278e-05	r	r
122	cg20864214	chr11:73054121	ARHGEF17	RELT (-33188)	ARHGEF17 (+34788)	0.017239	0.00305525	1.67662e-08	0.0169205	0.0169205	2.86301e-05	0.403985	0.136058	0.0205104	0.00513596	0.00124597	-0.00346304	0.00777552	0.689183	0.0248968	0.00686783	0.000850233	0.0227726	0.00714544	0.00139779	0.0171209	0.0121958	0.175609	0.0164912	0.00638256	0.0109372	r	r
123	cg06635946	chr22:46470016		WNT7B (-97008), PPARA (-76483)		0.0101998	0.00180798	1.68517e-08	0.0101273	0.0101273	0.000253818	0.521232	0.0636015	0.0125374	0.00269865	0.000174588	-0.00126042	0.00411407	0.79046	0.00896834	0.00401069	0.0397094	0.0185363	0.00678231	0.00615186	0.0093162	0.00843236	0.285526	0.0142115	0.00357105	9.46847e-05	r	r
124	cg15194531	chr17:43318900	FMNL1		FMNL1 (+19745), SPATA32 (+20579)	0.0167192	0.00296655	1.7416e-08	0.0169993	0.0169993	4.82272e-07	0.164219	0.307932	0.0154024	0.00565474	0.0273736	0.0125803	0.0127772	0.326566	0.0313288	0.00641288	6.91206e-06	0.0112219	0.00722735	0.119893	0.0225677	0.013937	0.118585	0.0124723	0.00469355	0.00888863	r	r
125	cg11601000	chr22:42348013	LOC339674	CENPM (-4846)		0.0102406	0.00181713	1.74481e-08	0.00968243	0.00968243	1.21609e-05	0.278013	0.226253	0.0111746	0.00352115	0.0102238	0.00734638	0.0049641	0.144453	0.00315102	0.00467658	0.53656	0.0141478	0.00429313	0.000953478	-0.00257864	0.00736765	0.744826	0.013369	0.00304218	1.64881e-05	r	r
126	cg17693222	chr8:42033472	PLAT		AP3M2 (+23009), PLAT (+31770)	0.00883174	0.0015684	1.79131e-08	0.00984446	0.00984446	0.000230759	0.532917	0.0575589	0.00574279	0.00195359	0.0173195	0.0134245	0.00934055	0.156136	0.00392014	0.00309502	0.24445	0.0166512	0.00413668	5.43259e-05	-0.0117999	0.0310889	0.723505	0.0146694	0.00349186	3.79905e-05	a(6,12)	r
127	cg08578641	chr9:34457440	C9orf25;DNAI1	DNAI1 (-1393)		0.0148997	0.00264634	1.79888e-08	0.0148995	0.0148995	1.80594e-08	0	0.633906	0.0128683	0.00452411	0.0212675	0.00820488	0.00684759	0.235085	0.0175103	0.00609579	0.00822161	0.0185878	0.00644033	0.00381311	0.00233921	0.0102647	0.819612	0.0190047	0.00517188	0.000309969	r	r
128	cg15911153	chr5:138730783	LOC389333	MZB1 (-5181)	SPATA24 (+8974)	0.01788	0.00317884	1.85852e-08	0.0178792	0.0178792	1.86805e-08	0	0.717425	0.0158295	0.00421653	0.00240141	0.00921114	0.0169858	0.579656	0.0191355	0.00745902	0.0182739	0.0122773	0.00828095	0.137577	0.00232357	0.0194942	0.901368	0.025098	0.00593142	3.34059e-05	r	r
129	cg25891647	chr11:123232359		CLMP (-166371), GRAMD1B (-164171)		-0.00743851	0.00132315	1.88968e-08	-0.00743865	-0.00743865	1.89533e-08	0	0.626745	-0.00738777	0.00174996	0.000713385	-7.5418e-05	0.0106074	0.981411	-0.0168838	0.0057261	0.00657204	-0.00795757	0.00295568	0.00684609	-0.0111565	0.00743303	0.153329	-0.00603162	0.00221282	0.00866161	r	r
130	cg20618448	chr19:49962324	ALDH16A1	FLT3LG (-15494)	ALDH16A1 (+5899)	0.00940664	0.00167358	1.90198e-08	0.0145163	0.0145163	0.000372624	0.784147	0.000314065	0.00423532	0.00216653	0.11246	0.0402537	0.00895857	1.24436e-05	0.00585637	0.00337158	0.11024	0.014847	0.00440611	0.000729218	0.037481	0.0114607	0.00167658	0.0111137	0.00358094	0.00228236	a(5,6,12)	r
131	cg07264048	chr6:10556326	GCNT2	GCNT6 (-77667)	GCNT2 (+27738)	0.0118009	0.00209992	1.91331e-08	0.0118008	0.0118008	1.92084e-08	0	0.454459	0.00901018	0.00303233	0.0161541	0.0025798	0.0058846	0.650147	0.0168908	0.00426662	0.000269262	0.0120166	0.00659063	0.0677397	0.0177393	0.00845665	0.04349	0.0141884	0.00450159	0.00194943	r	r
132	cg06116248	chr16:66515363	BEAN		BEAN1 (+54164), TK2 (+68952)	0.00764316	0.00136192	1.99946e-08	0.00904782	0.00904782	0.000188838	0.599633	0.0286732	0.00520086	0.00242458	0.0818064	0.0210113	0.00885065	0.0201852	0.00401682	0.00265342	0.164039	0.0101778	0.00318482	0.00135599	0.0328598	0.00890243	0.000392301	0.00755522	0.00225934	0.00102021	r	r
133	cg27409802	chr3:188664928		TPRG1 (-224835)	LPP (+734208)	-0.0115587	0.00206677	2.23661e-08	-0.0105781	-0.0105781	0.00226852	0.542528	0.0527931	-0.00151808	0.00362693	0.746549	0.00521226	0.0105178	0.610914	-0.013236	0.00546868	0.0256588	-0.0122449	0.00511851	0.0162527	-0.0240008	0.0110928	0.0391485	-0.0162968	0.00304599	2.21248e-07	a(6)	r
134	cg06305891	chr3:195897904		TFRC (-88845)	ZDHHC19 (+40362)	-0.00942067	0.00168632	2.31674e-08	-0.0094209	-0.0094209	2.3228e-08	0	0.835437	-0.00907861	0.00252543	0.00397843	-0.0230935	0.015534	0.15985	-0.00688686	0.00396106	0.108808	-0.0125779	0.00344657	0.000247716	-0.00658187	0.010309	0.547328	-0.00831311	0.00309826	0.00977626	r	r
135	cg03775372	chr10:13830045	FRMD4A		PRPF18 (+201119), FRMD4A (+542838)	0.0104028	0.00186365	2.37851e-08	0.0104027	0.0104027	2.38791e-08	0	0.428139	0.00843302	0.00287216	0.0174517	0.00128514	0.00655338	0.826216	0.00778876	0.00442685	0.105707	0.0132428	0.00446212	0.00292832	0.00644068	0.00725031	0.389439	0.0153127	0.00352343	2.03979e-05	r	r
136	cg09809672	chr1:236557682	EDARADD		EDARADD (+105)	-0.00801192	0.00143629	2.43021e-08	-0.0090324	-0.0090324	9.65859e-05	0.523943	0.0621759	-0.00968369	0.00231886	0.000814964	-0.0180093	0.00888239	0.0538609	-0.00835882	0.00319841	0.0159893	-0.00375403	0.00312849	0.227506	-0.0340888	0.00940314	0.000534971	-0.00697484	0.00246293	0.00636222	r	r
137	cg17319795	chr14:93170808	LGMN		LGMN (+44216), RIN3 (+190691)	-0.00932356	0.00167161	2.43884e-08	-0.00847221	-0.00847221	0.000248824	0.382877	0.150697	-0.0117914	0.00262063	0.000308597	0.0192608	0.012007	0.114248	-0.00752482	0.00395071	0.0790078	-0.00885628	0.00349762	0.0109752	0.00135891	0.00856715	0.871546	-0.0115258	0.00296381	0.000171535	r	r
138	cg02827029	chr12:121890907	KDM2B		RNF34 (+52986), KDM2B (+127982)	0.0150897	0.00270646	2.46903e-08	0.0150896	0.0150896	2.47782e-08	0	0.572016	0.0150426	0.00469737	0.00956049	-0.000156399	0.0146906	0.984135	0.00832784	0.00546738	0.161444	0.0152628	0.00549333	0.00535059	0.0172464	0.0138032	0.227615	0.0215205	0.00511148	3.65392e-05	r	r
139	cg13879455	chr12:58133008	AGAP2	AGAP2 (-980)		0.0150351	0.00269832	2.51762e-08	0.0150347	0.0150347	2.52942e-08	0	0.668618	0.0170217	0.00399084	0.000567196	0.00878715	0.00869452	0.314309	0.0136444	0.00545229	0.0213301	0.0100632	0.00800703	0.20828	0.00391903	0.0107799	0.720355	0.0209474	0.005426	0.000151944	r	r
140	cg13390284	chr1:65531864		JAK1 (-99678), AK4 (-81649)		0.0108175	0.00194176	2.5332e-08	0.014234	0.014234	0.00365891	0.805344	0.000102643	0.00549586	0.00235766	0.0587545	0.00415617	0.00694676	0.543205	0.00415167	0.00395873	0.335391	0.0159025	0.0070886	0.0245592	0.0357258	0.00947306	0.000292306	0.0272351	0.00459191	6.47779e-09	a(6,12)	r
141	cg08087102	chr12:108976666			TMEM119 (+15234), ISCU (+20290)	0.00694283	0.00124686	2.57294e-08	0.0109751	0.0109751	0.000525557	0.793207	0.000200595	0.00477271	0.00186372	0.0379875	0.0496928	0.0115597	2.89205e-05	0.00713653	0.00263843	0.0128315	0.0112705	0.0031788	0.0003782	0.027805	0.00790589	0.000728979	0.00377835	0.00210686	0.0758875	a(12)	r
142	cg14109551	chr6:118903047	C6orf204		PLN (+33587), CEP85L (+128191)	-0.00922885	0.00165847	2.62623e-08	-0.00919039	-0.00919039	2.47237e-05	0.318615	0.196692	-0.00443903	0.00282652	0.211151	-0.00928031	0.0109277	0.429523	-0.00493343	0.00330841	0.16892	-0.0110711	0.00408001	0.0064203	-0.0246658	0.0104731	0.0247	-0.0130995	0.00271797	3.10303e-06	r	r
143	cg08202399	chr16:14280512	MKL2		MKL2 (+107368), PARN (+443612)	0.0124525	0.00224367	2.85587e-08	0.0124522	0.0124522	2.86805e-08	0	0.602173	0.0104957	0.00313339	0.00673065	-4.24808e-05	0.00972211	0.9793	0.0118473	0.00469096	0.0201622	0.010423	0.00617663	0.0909396	0.01788	0.00951425	0.070327	0.0179299	0.00445698	7.94965e-05	r	r
144	cg07349815	chr3:123751269		CCDC14 (-70706), KALRN (-62259)		0.0135755	0.00244733	2.90495e-08	0.0135756	0.0135756	2.91491e-08	0	0.877128	0.0113277	0.00371387	0.0135569	0.00964212	0.00768867	0.214493	0.0196176	0.00506625	0.000366031	0.0138531	0.00671948	0.0388392	0.0161551	0.0112322	0.165324	0.0119033	0.0047739	0.0140226	a(7)	r
145	cg01666652	chr14:22987689			DAD1 (+70486), OR4E2 (+854393)	0.00784224	0.0014145	2.95368e-08	0.00801011	0.00801011	2.14148e-07	0.0948234	0.355345	0.00368041	0.0018873	0.113337	0.0104233	0.0109312	0.341577	0.0113404	0.00450719	0.0206364	0.0117764	0.00310948	0.000146217	0.0106766	0.00772776	0.182501	0.00863589	0.00252368	0.000777202	r	r
146	cg06784824	chr11:47376985	SPI1	MYBPC3 (-2733)		0.0110885	0.00200099	2.99838e-08	0.0110885	0.0110885	3.00894e-08	0	0.503894	0.0113408	0.00385149	0.0171347	0.00446939	0.00384088	0.248513	0.0141755	0.00446855	0.00351287	0.0160858	0.00599557	0.0071599	0.0086425	0.00774032	0.280484	0.0138271	0.00407614	0.000862769	r	r
147	cg19268695	chr1:111743411	DENND2D	DENND2D (-101)	CHI3L2 (+19)	-0.00892003	0.00160973	3.00222e-08	-0.00891989	-0.00891989	3.01441e-08	0	0.79203	-0.00749345	0.00268885	0.0257818	0.00417237	0.0136639	0.745127	-0.00980656	0.00372366	0.0151941	-0.00819956	0.00329208	0.0123512	-0.0192716	0.0093249	0.0488668	-0.00981044	0.00273552	0.000534096	r	r
148	cg17824906	chr12:1700011	FBXL14		FBXL14 (+3320), ERC1 (+599608)	0.013025	0.00235073	3.01065e-08	0.0118247	0.0118247	0.00093474	0.499981	0.0752461	0.0131327	0.00374785	0.00459409	0.0106348	0.0102166	0.300449	0.00562441	0.006236	0.407605	0.00667291	0.00480004	0.163878	0.0012637	0.0103665	0.899314	0.0235036	0.00427565	7.39344e-08	r	r
149	cg12897164	chr8:124529273	FBXO32		FBXO32 (+24173), WDYHV1 (+100309)	-0.0130467	0.00235532	3.03822e-08	-0.015381	-0.015381	0.000181174	0.618675	0.02235	-0.0125893	0.00324704	0.0018894	-0.0157805	0.00738702	0.0420572	-0.00409228	0.0046375	0.415018	-0.0257712	0.0073201	0.0004072	-0.0452849	0.0120558	0.000333119	-0.0104837	0.00504952	0.0462996	r	r
150	cg26022064	chr7:98739782	SMURF1		SMURF1 (+1941), TRRAP (+263670)	0.0126419	0.00228296	3.06834e-08	0.0126414	0.0126414	3.08307e-08	0	0.440231	0.0124723	0.00353321	0.00430261	0.000854844	0.00824621	0.896342	0.0197163	0.00506558	0.000341161	0.00668385	0.00610915	0.273503	0.00973254	0.00896511	0.293909	0.0147774	0.00415896	0.000485657	r	r
151	cg15751131	chr7:140090416	SLC37A3	JHDM1D (-213582)	SLC37A3 (+7933)	-0.011467	0.00207196	3.12325e-08	-0.0114664	-0.0114664	3.13987e-08	0	0.562692	-0.0122005	0.00350653	0.00532169	-0.0107022	0.0117923	0.39737	-0.0177485	0.00494568	0.000942103	-0.00739955	0.00456082	0.10295	0.00109684	0.00949958	0.904199	-0.0125508	0.00343613	0.000419382	r	r
152	cg04587220	chr19:1071208	HMHA1		HMHA1 (+5287), POLR2E (+24390)	0.0207936	0.00376275	3.27306e-08	0.0190651	0.0190651	0.000334354	0.438057	0.113215	0.0273513	0.006023	0.000243545	-0.0111691	0.0123991	0.401023	0.0293967	0.00937978	0.00393072	0.0145124	0.00893747	0.103836	0.00881402	0.0184116	0.639571	0.0252555	0.00660171	0.000174151	r	r
153	cg25389328	chr17:38222062	THRA		THRA (+3000), NR1D1 (+34916)	0.00876685	0.00158796	3.37419e-08	0.00852208	0.00852208	2.01615e-06	0.165597	0.306968	0.00643506	0.00251398	0.0380731	0.00612514	0.00453389	0.181913	0.00267785	0.00478859	0.608292	0.012355	0.00377574	0.00103592	-0.0006079	0.00795796	0.949447	0.0122856	0.00273665	1.08233e-05	r	r
154	cg08433504	chr15:39872071	THBS1	THBS1 (-1223)		0.0112791	0.00204314	3.38076e-08	0.0118778	0.0118778	0.000113116	0.504349	0.0727868	0.00472912	0.00280782	0.170872	0.00259688	0.00778563	0.724616	0.0148951	0.00433574	0.00157118	0.0226338	0.00518282	1.19115e-05	0.0116973	0.00789613	0.153095	0.012691	0.00460644	0.00669873	r	r
155	cg03052004	chr6:11702389			ADTRP (+76647), TMEM170B (+163879)	-0.00636496	0.00115541	3.61246e-08	-0.00636507	-0.00636507	3.62363e-08	0	0.848757	-0.00470975	0.0015149	0.01282	-0.00992244	0.00924901	0.314455	-0.00591345	0.00588254	0.353304	-0.0091571	0.00272348	0.000734133	-0.00621277	0.00700541	0.401085	-0.00668627	0.0018503	0.000483704	r	r
156	cg13313598	chr6:136672985	MAP7	BCLAF1 (-61997)	MAP7 (+174625)	0.0126531	0.00229734	3.63503e-08	0.0126551	0.0126551	1.31592e-07	0.0681613	0.372893	0.0117396	0.00384869	0.0135515	0.014807	0.00734333	0.0479823	0.0214968	0.00474329	3.03169e-05	0.00570944	0.00499045	0.252126	0.00617101	0.0104784	0.566064	0.0124534	0.00475325	0.00988214	r	r
157	cg20225999	chr2:218843435		RUFY4 (-90543), TNS1 (-34585)		0.0174211	0.00316898	3.85476e-08	0.0174208	0.0174208	3.8718e-08	0	0.867655	0.011698	0.00462481	0.040396	0.0129702	0.0129548	0.318724	0.0191081	0.00633148	0.00549051	0.0196903	0.0100334	0.0492538	0.0150298	0.0175611	0.406804	0.0220605	0.00565961	0.000131197	r	r
158	cg14913610	chr12:9142341	KLRG1		KLRG1 (+205)	-0.00811414	0.0014765	3.89591e-08	-0.00810688	-0.00810688	1.31687e-07	0.0495139	0.384926	-0.00782846	0.00210961	0.00294687	0.00968076	0.00910274	0.290393	-0.00806041	0.0031888	0.0197936	-0.00912483	0.00352365	0.00929006	-0.0197524	0.00913249	0.0392179	-0.0085464	0.00273897	0.00261861	r	r
159	cg18581669	chr8:619965	ERICH1	DLGAP2 (-829567), TDRP (-124185)		-0.00978354	0.00178273	4.06615e-08	-0.0103821	-0.0103821	0.000353971	0.502219	0.0739819	-0.00479639	0.00218858	0.0800657	0.00717443	0.0133111	0.581843	-0.0108182	0.00411885	0.015469	-0.0154975	0.0040346	0.000114786	-0.00484695	0.0121239	0.70903	-0.0169767	0.00411302	6.6066e-05	r	r
160	cg12309456	chr17:74475402	RHBDF2		RHBDF2 (+22087), AANAT (+25970)	0.0100318	0.00182837	4.09423e-08	0.014172	0.014172	0.00038849	0.730679	0.00231541	0.00663199	0.00241618	0.0262112	0.0346516	0.0102063	0.000936086	0.00393067	0.00372711	0.332682	0.0109776	0.00376612	0.00347795	0.0455244	0.0119621	0.000257206	0.0154771	0.00482289	0.00161301	a(5)	r
161	cg17965690	chr19:10736049	SLC44A2		SLC44A2 (+116)	0.0193458	0.00352641	4.11209e-08	0.019345	0.019345	4.12996e-08	0	0.538084	0.0130342	0.00582876	0.0697309	0.00707993	0.0136897	0.596366	0.0273217	0.00717695	0.000459603	0.0157294	0.00793978	0.0471373	0.0128856	0.0122701	0.309801	0.0271511	0.00729015	0.000256943	r	r
162	cg25143652	chr20:62168670	PTK6		PTK6 (+25)	-0.0104434	0.00190639	4.29942e-08	-0.0104429	-0.0104429	4.31964e-08	0	0.698121	-0.00822279	0.00327339	0.0446168	0.000932821	0.0109531	0.910494	-0.0100691	0.00521418	0.0749425	-0.00973022	0.00366096	0.00759289	-0.00483037	0.0100759	0.653132	-0.0143006	0.00321776	1.72021e-05	r	r
163	cg08414108	chr6:158438202	SYNJ2		SYNJ2 (+35284), SERAC1 (+151100)	0.0133433	0.00244056	4.5688e-08	0.013343	0.013343	4.58671e-08	0	0.584974	0.0154285	0.00346494	0.00032092	0.0115786	0.0129012	0.369761	0.0208629	0.00539129	0.000369208	0.00620587	0.00556464	0.264309	0.0111857	0.0113621	0.340728	0.0111744	0.00489776	0.0244238	r	r
164	cg09999700	chr15:93695604		RGMA (-78513)		-0.00993735	0.00181888	4.6698e-08	-0.00993726	-0.00993726	4.68868e-08	0	0.937764	-0.00769855	0.00306819	0.044862	-0.0155378	0.00708445	0.0367998	-0.0116171	0.00433877	0.0135805	-0.00876776	0.00461811	0.0564175	-0.0132521	0.00734828	0.0858685	-0.00984722	0.00299614	0.00151788	r	r
165	cg20733077	chr13:50700845	DLEU2	RNASEH2B (-782969)	DLEU1 (+44539)	0.0117368	0.00214845	4.68378e-08	0.0120793	0.0120793	2.87838e-05	0.333776	0.18571	0.00680877	0.00318581	0.0829188	-0.00117748	0.0168337	0.970177	0.0102249	0.005838	0.107303	0.0115853	0.00491003	0.0180401	0.0365098	0.0107779	0.00113636	0.0143024	0.00355597	7.97524e-05	a(6)	r
166	cg08659179	chr5:27038707	CDH9	CDH9 (-15)		0.0122218	0.0022377	4.71456e-08	0.0122055	0.0122055	7.31358e-08	0.0206849	0.403128	0.0112489	0.00336137	0.00678133	0.00489505	0.00628175	0.43378	0.0166876	0.00466768	0.00100238	0.00677488	0.00568454	0.23283	0.0061263	0.0102059	0.558734	0.0188709	0.00487817	0.000147322	r	r
167	cg05923197	chr14:54418804	BMP4	DDHD1 (-798989)	BMP4 (+4725)	0.0153997	0.00282021	4.74876e-08	0.0153998	0.0153998	4.76409e-08	0	0.964178	0.0139535	0.00368364	0.00219334	0.0214515	0.0134382	0.115992	0.0203339	0.00664718	0.00488418	0.0164993	0.00774604	0.0327998	0.0148076	0.0141061	0.309998	0.0128263	0.00542332	0.0197172	r	r
168	cg13280041	chr6:138866865	NHSL1	ECT2L (-250198)	HEBP2 (+141510)	0.0116446	0.00213294	4.77743e-08	0.0117324	0.0117324	1.01498e-05	0.26518	0.235599	0.00799287	0.00309148	0.03619	-0.0132847	0.0256567	0.63843	0.00826057	0.00455	0.095032	0.0216775	0.00469542	3.66219e-06	0.0123733	0.0109865	0.276377	0.0106947	0.00410112	0.0102281	r	r
169	cg12305431	chr7:27157855	HOXA3	HOXA2 (-15426)	HOXA3 (+1359)	0.0144923	0.00265911	5.03571e-08	0.013269	0.013269	0.000201779	0.383388	0.150339	0.0180987	0.0041674	0.00044911	-0.0121196	0.0099346	0.250964	0.0152293	0.00691212	0.0427119	0.0138584	0.00597911	0.0201824	0.00736961	0.0111625	0.520784	0.0184219	0.0047858	0.000158797	r	r
170	cg07018107	chr8:129162406	MIR1208	TMEM75 (-201816)		-0.00832809	0.00152863	5.09215e-08	-0.0082411	-0.0082411	8.93584e-07	0.10627	0.347691	-0.00346851	0.00244911	0.260065	-0.00244884	0.0128553	0.877764	-0.0114418	0.00359833	0.00338206	-0.0061334	0.00354732	0.0822664	-0.0092373	0.00937637	0.350379	-0.0117264	0.00244688	3.5284e-06	r	r
171	cg00147172	chr22:46423604		PPARA (-122895), WNT7B (-50596)		0.00916267	0.00168206	5.11412e-08	0.00916271	0.00916271	5.12901e-08	0	0.98753	0.00917638	0.00237646	0.00179755	0.00869918	0.00518687	0.098962	0.00843542	0.00340059	0.0224962	0.0103106	0.00410604	0.0118403	0.00411148	0.00754255	0.594807	0.0103254	0.0041566	0.0143796	r	r
172	cg05417607	chr17:1373605	MYO1C	CRK (-14054)	MYO1C (+22501)	0.010517	0.00193308	5.31247e-08	0.0191873	0.0191873	0.00123414	0.866293	4.9901e-07	0.00460382	0.0024773	0.131152	0.0469903	0.0121801	0.000172616	-3.72218e-05	0.00390226	0.991024	0.0205886	0.00489975	2.5143e-05	0.0549749	0.0116052	5.43973e-06	0.0152812	0.00429852	0.000482392	a(5,6,12)	r
173	cg17746395	chr10:114706294		TCF7L2 (-3715)		0.0127739	0.00234947	5.42079e-08	0.0129978	0.0129978	2.95752e-05	0.333575	0.185855	0.011773	0.00363539	0.0087829	-0.0185734	0.0156413	0.264148	0.0165288	0.00544485	0.00522105	0.015545	0.00513161	0.0023909	0.0356251	0.0134999	0.0111683	0.00973911	0.00409815	0.0191382	a(12)	r
174	cg17775899	chr7:27179426		HOXA4 (-9009)	HOXA5 (+3861)	0.0128734	0.00237122	5.66705e-08	0.0128729	0.0128729	5.69256e-08	0	0.55631	0.0118241	0.00368507	0.00942058	0.0113992	0.0058855	0.0573424	0.00993317	0.00498195	0.0667067	0.00817791	0.00658662	0.213847	0.00736232	0.0112718	0.52518	0.0212998	0.00495481	2.50239e-05	r	r
175	cg13783444	chr14:75536434	FAM164C		ZC2HC1C (+452)	0.00862246	0.00158919	5.77312e-08	0.00860725	0.00860725	1.45207e-06	0.161802	0.309622	0.00665066	0.00255163	0.0347143	0.000625326	0.00428396	0.864114	0.011133	0.00269683	0.000145193	0.01465	0.00533801	0.00594053	0.0149544	0.00927006	0.119964	0.00874574	0.00337951	0.0108134	r	r
176	cg25595793	chr19:10736117	SLC44A2		SLC44A2 (+184)	0.0184913	0.00341337	6.04939e-08	0.0184915	0.0184915	6.06685e-08	0	0.981591	0.0196958	0.00461399	0.000561256	0.016956	0.0140931	0.233213	0.0210426	0.00855727	0.0236942	0.0156285	0.00829982	0.0592094	0.0268367	0.0146169	0.0770026	0.0154435	0.00684932	0.026127	r	r
177	cg00682096	chr17:46672924	LOC404266	HOXB5 (-1602)		0.0133529	0.00246621	6.15096e-08	0.0132071	0.0132071	5.49165e-07	0.0923065	0.357018	0.012982	0.0035578	0.0031699	0.00477789	0.0117925	0.673418	0.0203242	0.00532633	0.000445595	0.00898912	0.00628063	0.151757	-0.00334377	0.00972811	0.749378	0.0164874	0.0047847	0.000714173	r	r
178	cg12109823	chr8:67454595			MYBL1 (+70889), ADHFE1 (+109875)	0.0102071	0.00188584	6.21588e-08	0.0100079	0.0100079	1.41429e-05	0.269243	0.232642	0.00683673	0.00277899	0.0461597	-0.00140749	0.00611783	0.847726	0.0151075	0.00500416	0.00547426	0.00997962	0.00529898	0.0591661	0.0106612	0.00730255	0.159096	0.0147608	0.00333103	1.40168e-05	r	r
179	cg00215182	chr1:22979495	C1QB	C1QB (-187)		-0.0118308	0.00218821	6.42249e-08	-0.0118301	-0.0118301	6.45905e-08	0	0.536412	-0.0150447	0.00394994	0.00227247	0.00719488	0.0168057	0.657308	-0.010123	0.00463583	0.0440762	-0.00622113	0.00502391	0.213024	-0.00172662	0.0120746	0.898783	-0.0156136	0.00347807	1.41106e-05	r	r
180	cg15066489	chr3:121613396	SLC15A2		SLC15A2 (+461)	0.0104945	0.00194122	6.43967e-08	0.0104948	0.0104948	6.45657e-08	0	0.446498	0.00647687	0.00257738	0.0417063	0.0119054	0.00575632	0.042602	0.010828	0.00398671	0.0124648	0.0195166	0.00582394	0.000780141	0.012258	0.0112362	0.291562	0.0112673	0.00438162	0.0113181	r	r
181	cg10667895	chr2:102577876		IL1R2 (-30430)	MAP4K4 (+263334)	-0.0112475	0.00208099	6.48559e-08	-0.0111986	-0.0111986	4.52e-05	0.337632	0.182926	-0.00812404	0.0037895	0.0869165	-0.00537307	0.00745392	0.505415	-0.00247669	0.00585336	0.694971	-0.0157013	0.00501264	0.00165641	-0.0296347	0.00911631	0.00191001	-0.0122234	0.0031902	0.000214068	a(12)	r
182	cg05157625	chr14:93153553	RIN3		LGMN (+61471), RIN3 (+173436)	0.015383	0.00285563	7.16808e-08	0.0151946	0.0151946	0.000485837	0.546746	0.050762	0.0164367	0.00490115	0.00666529	0.00176613	0.00596374	0.751871	0.0147167	0.00614113	0.0274972	0.0224213	0.008985	0.0123789	0.00409276	0.0103756	0.698318	0.0284863	0.00604392	3.87291e-06	r	r
183	cg20991420	chr2:173061715		ITGA6 (-230802), DLX2 (-94088)		-0.00872417	0.00162183	7.48124e-08	-0.00872424	-0.00872424	7.50545e-08	0.779659	0.000386523	-0.00860247	0.00279992	0.0139204	0.00524382	0.0115352	0.63893	-0.00472489	0.00392138	0.266113	-0.0106376	0.00336694	0.00150889	-0.0150713	0.00943901	0.128611	-0.00953102	0.0026377	0.000484112	r	r
184	cg23449541	chr21:47855893	PCNT	DIP2A (-23131)	PCNT (+111858)	0.0109797	0.00204121	7.49047e-08	0.0135166	0.0135166	0.00793569	0	0.681195	0.0124359	0.0027878	0.000312981	0.000200096	0.0176656	0.967211	0.00122938	0.0047124	0.812052	0.0207647	0.00475613	1.19782e-05	0.0726905	0.0168215	3.34218e-05	0.00558862	0.00374178	0.13803	a(5,12)	r
185	cg12655542	chr2:20357306		LAPTM4A (-105518)	SDC1 (+67888)	-0.00942401	0.0017521	7.50308e-08	-0.00942454	-0.00942454	7.51922e-08	0	0.523307	-0.0101128	0.00304631	0.00785239	-0.0226313	0.0105499	0.041194	-0.00743934	0.00537538	0.201619	-0.0133301	0.00406845	0.00100051	-0.0157269	0.00828236	0.070451	-0.00661131	0.00256588	0.013141	r	r
186	cg15610437	chr19:827821	AZU1	AZU1 (-5)		-0.0103266	0.00192076	7.60185e-08	-0.0103264	-0.0103264	7.63477e-08	0	0.731311	-0.0120749	0.00314406	0.00208668	-0.0164455	0.012906	0.229959	-0.0131901	0.00503181	0.0156726	-0.00546146	0.00424875	0.196157	-0.0213704	0.0115845	0.0788871	-0.00999789	0.00302208	0.00141133	r	r
187	cg23035449	chr15:90578555	ZNF710		ZNF710 (+33932), IDH2 (+67181)	-0.0113341	0.00210946	7.7452e-08	-0.0113336	-0.0113336	7.78088e-08	0	0.615037	-0.0132947	0.00311973	0.000634438	0.000324362	0.0111773	0.953595	-0.0172905	0.00573013	0.00541522	-0.00707443	0.00487396	0.144513	-0.00214101	0.0123103	0.875387	-0.0120248	0.00352199	0.000982642	r	r
188	cg19863740	chr22:44576869	PARVG		PARVG (+8034), KIAA1644 (+131862)	-0.00990133	0.0018438	7.87055e-08	-0.0099009	-0.0099009	7.90809e-08	0.685326	0.00716681	-0.0128439	0.0034566	0.00290922	-2.68693e-05	0.0109379	0.977826	-0.00950399	0.00412048	0.0334588	-0.00730743	0.0038075	0.0537891	-0.00403539	0.0102531	0.71346	-0.0116648	0.0030192	0.000189223	r	r
189	cg24075175	chr11:128560240		FLI1 (-3650)		0.0141257	0.00263051	7.87635e-08	0.012287	0.012287	0.0116103	0	0.800651	0.0144035	0.00422751	0.00584892	-0.0236803	0.00967926	0.0196704	0.0163737	0.005871	0.0102927	0.0223841	0.00692895	0.0012005	0.0170263	0.00812926	0.0438123	0.0163355	0.00493978	0.00115894	r	a
190	cg23489038	chr12:111619190	CUX2		CUX2 (+147363), FAM109A (+187735)	-0.0124733	0.00232362	7.95869e-08	-0.0124731	-0.0124731	7.98963e-08	0	0.471875	-0.0132699	0.00342479	0.00190242	-0.00162208	0.0073961	0.855865	-0.00712635	0.00505512	0.193369	-0.0150289	0.00616719	0.014366	-0.0143836	0.0112736	0.225401	-0.0179093	0.00453743	0.000136597	r	r
191	cg24670552	chr13:110436780	IRS2		IRS2 (+2135)	0.0125849	0.0023445	7.96801e-08	0.0111562	0.0111562	0.00485845	0.627777	0.0196434	0.0184554	0.004321	0.000557296	0.00322347	0.00499916	0.513824	0.0113594	0.00609866	0.0867484	0.0142465	0.00636582	0.0249078	-0.00920634	0.00860478	0.310096	0.0203496	0.00436012	4.8015e-06	r	r
192	cg25426302	chr6:32120826	PPT2;PRRT1	PPT2-EGFL8 (-1173), PRRT1 (-1098), PPT2 (-474)		0.0111747	0.00208493	8.3347e-08	0.0111613	0.0111613	2.61273e-05	0.348812	0.17488	0.0100451	0.00321561	0.0114663	-0.000996146	0.00516387	0.875926	0.0138639	0.00418144	0.00228202	0.0185289	0.00613988	0.00248378	0.00965783	0.00824391	0.257689	0.0151759	0.00465771	0.00136768	r	r
193	cg25015038	chr14:89604062			TTC8 (+313057), FOXN3 (+481412)	-0.011616	0.00216816	8.43639e-08	-0.0116153	-0.0116153	8.48431e-08	0	0.447162	-0.00549718	0.00404351	0.279884	-0.00476224	0.00898072	0.629839	-0.0102395	0.00466633	0.0430502	-0.0112229	0.00561586	0.0446432	-0.00536666	0.0114616	0.660866	-0.0169423	0.00336597	1.10447e-06	r	r
194	cg12562461	chr17:62778131	LOC146880	SMURF2 (-119946)	LRRC37A3 (+136772)	0.00633916	0.00118351	8.49817e-08	0.00868719	0.00868719	0.000391672	0.678149	0.00830447	0.00275398	0.00174311	0.198647	0.0110697	0.00997071	0.270293	0.0132805	0.00313048	9.4515e-05	0.00899052	0.00330842	0.00645041	0.0237871	0.00640633	0.00036214	0.00448258	0.00180672	0.0144988	r	r
195	cg13847853	chr17:39696336		KRT19 (-11777)	KRT9 (+31974)	0.00772538	0.00144287	8.59392e-08	0.00861862	0.00861862	0.0014622	0.624782	0.0205114	0.00688576	0.00214564	0.00940835	-0.000786788	0.011051	0.969216	0.00127295	0.00293437	0.691349	0.0166622	0.00401552	3.17107e-05	0.0268131	0.00966522	0.00765415	0.00806219	0.00242499	0.00109065	a(12)	r
196	cg07623567	chr6:32909523	HLA-DMB	HLA-DMB (-677)		-0.00845563	0.00157973	8.67051e-08	-0.00845564	-0.00845564	8.70112e-08	0	0.985993	-0.00938479	0.00252591	0.00291189	-0.00688408	0.0112649	0.575463	-0.00731014	0.00335382	0.0444633	-0.00968964	0.00358084	0.00656865	-0.00217323	0.011114	0.859094	-0.00822656	0.0026956	0.00325431	r	r
197	cg22952459	chr10:85932784	C10orf99	C10orf99 (-710)		-0.00930278	0.00173859	8.75827e-08	-0.00968249	-0.00968249	0.000852895	0.546232	0.0510075	-0.00107785	0.00265253	0.754004	-0.0166961	0.0107732	0.142496	-0.00879198	0.00360294	0.0244708	-0.00980798	0.00481648	0.040752	-0.0186485	0.0103876	0.0873053	-0.0149976	0.00289041	5.07935e-07	a(12)	r
198	cg08140459	chr14:75086513		LTBP2 (-7480)	AREL1 (+93305)	-0.00950541	0.00177651	8.76666e-08	-0.00897036	-0.00897036	0.0019565	0.469134	0.0934888	-0.0155011	0.0050554	0.0141137	-0.00184042	0.00846718	0.857348	-0.0136196	0.00714532	0.078786	-0.00280599	0.00322495	0.381127	-0.00372561	0.00776761	0.65297	-0.0137267	0.00251511	1.25581e-07	r	r
199	cg02803819	chr7:27141067	HOXA2	HOXA1 (-5475)	HOXA2 (+1363)	0.0119867	0.0022405	8.79488e-08	0.0119865	0.0119865	8.83369e-08	0	0.625564	0.0117748	0.00303877	0.00173242	-0.00606572	0.0102377	0.587793	0.0109802	0.0051616	0.0504014	0.0108688	0.00855825	0.203538	0.0154529	0.0123654	0.227527	0.0147297	0.00371835	0.000101906	r	r
200	cg08486903	chr7:98739496	SMURF1		SMURF1 (+2227), TRRAP (+263384)	0.0114685	0.00214458	8.90892e-08	0.0112521	0.0112521	1.32704e-05	0.259743	0.239555	0.0119621	0.00300741	0.00130306	-0.00273357	0.00603009	0.683541	0.017497	0.0044093	0.000260372	0.0131984	0.00609757	0.0300717	0.0133554	0.0098537	0.190883	0.0111444	0.00486862	0.0239646	r	r
201	cg23618477	chr6:169334872			THBS2 (+319267), SMOC2 (+493042)	-0.0223602	0.00418148	8.92092e-08	-0.0223596	-0.0223596	8.95613e-08	0	0.777428	-0.0174612	0.00535944	0.00908801	-0.0096888	0.0175341	0.614622	-0.031301	0.0096831	0.00288908	-0.0201339	0.0105102	0.0542365	-0.0313411	0.0226749	0.1888	-0.0291445	0.00901743	0.00182041	r	r
202	cg24524285	chr11:64405919	NRXN2		SLC22A12 (+47638), NRXN2 (+84741)	0.0132024	0.00247059	9.10124e-08	0.0128636	0.0128636	1.24481e-06	0.0974652	0.353585	0.0152188	0.00406568	0.00247237	0.00121197	0.00904453	0.873212	0.00773067	0.00656888	0.279562	0.00765754	0.00610982	0.209545	0.00895932	0.00943597	0.357986	0.0193384	0.00410336	3.87997e-06	r	r
203	cg09676376	chr12:54779077	ZNF385A	GPR84 (-20807)	ZNF385A (+6005)	-0.00881045	0.00164947	9.22465e-08	-0.00849214	-0.00849214	0.000149059	0.339896	0.181293	-0.00213297	0.00296796	0.572241	0.000656285	0.00648243	0.898195	-0.0122847	0.00627367	0.0709642	-0.0115311	0.00375846	0.00206121	-0.0151544	0.0070677	0.0409554	-0.0109024	0.00242958	1.42251e-05	r	r
204	cg26002218	chr14:103986227	CKB		CKB (+3221), MARK3 (+134371)	0.0124629	0.00233472	9.39404e-08	0.0127339	0.0127339	6.90746e-07	0.138813	0.325562	0.0136147	0.00409322	0.00712376	0.0104981	0.00696721	0.137445	0.0134374	0.0055643	0.0263216	0.0218827	0.00572271	0.00012603	0.0186843	0.00997354	0.0712082	0.00568875	0.00403555	0.161075	r	r
205	cg11964461	chr5:179606623	RASGEF1C	RASGEF1C (-41275)	MAPK9 (+112476)	0.0112814	0.00211406	9.48301e-08	0.0112816	0.0112816	9.51085e-08	0	0.735881	0.00955721	0.00345806	0.0252016	0.00570658	0.0102587	0.570447	0.01223	0.0050685	0.0264452	0.0117017	0.004846	0.0155132	0.0311479	0.0125565	0.0170436	0.0108259	0.00346411	0.00212763	r	r
206	cg02237342	chr22:24823519	ADORA2A	ADORA2A (-11)		-0.0107329	0.00201147	9.50988e-08	-0.0107325	-0.0107325	9.54855e-08	0	0.910133	-0.00868146	0.00348917	0.0466997	-0.0160375	0.00980589	0.121299	-0.0143475	0.00431424	0.00217667	-0.009549	0.00422122	0.0230493	-0.00590036	0.00794877	0.483161	-0.0113793	0.00374347	0.00338007	r	r
207	cg22507723	chr12:58131768	AGAP2		AGAP2 (+261)	0.0150311	0.00281773	9.58169e-08	0.0146985	0.0146985	5.19112e-05	0.352339	0.172352	0.0162242	0.00459209	0.00426921	-0.00392642	0.00812761	0.662553	0.0273775	0.0079332	0.00149554	0.0122143	0.00638684	0.0553433	0.0145548	0.011159	0.208004	0.0185756	0.00516177	0.000411031	r	r
208	cg08230957	chr19:39087186	MAP4K1		MAP4K1 (+21378), RYR1 (+162717)	0.0136874	0.00256619	9.61997e-08	0.013536	0.013536	5.34369e-05	0.378054	0.154084	0.0138033	0.00398376	0.00506832	0.00283673	0.00555813	0.600926	0.0229349	0.00581831	0.000286106	0.00797532	0.00756428	0.291351	0.00848013	0.0107264	0.443075	0.0209714	0.00560143	0.000238484	r	r
209	cg21399057	chr17:46631910	HOXB3	HOXB3 (-627)		0.0116125	0.00217728	9.63494e-08	0.0114958	0.0114958	3.64265e-06	0.176251	0.299485	0.0123369	0.00384579	0.00943698	0.00751805	0.00833215	0.367284	0.0186465	0.00565532	0.00241437	-0.00051414	0.00600139	0.929296	0.0154819	0.00674703	0.027271	0.0126589	0.00346241	0.000332232	r	r
210	cg12476754	chr7:47344750	TNS3		TNS3 (+234449)	-0.0133338	0.00250029	9.66688e-08	-0.0130719	-0.0130719	0.000752802	0.484326	0.0843199	0.00257257	0.00503059	0.670593	-0.0296959	0.0149737	0.0594104	-0.0206491	0.00587178	0.00119129	-0.0118132	0.00546384	0.0298402	-0.0133962	0.0117613	0.279606	-0.0167288	0.00381189	2.19384e-05	a(12)	r
211	cg21683390	chr18:13259088	C18orf1		LDLRAD4 (+40303), FAM210A (+467471)	-0.0120159	0.00225429	9.80995e-08	-0.012016	-0.012016	9.84193e-08	0	0.496131	-0.0131104	0.00394613	0.00780262	0.000206217	0.0120382	0.962744	-0.00783725	0.00585953	0.217134	-0.0118125	0.0048839	0.0151124	-0.0326898	0.0115953	0.00713321	-0.0122403	0.00355533	0.000889601	r	r
212	cg13305951	chr17:19314618	RNF112		RNF112 (+112)	0.0128881	0.00241928	9.97059e-08	0.0128879	0.0128879	1.00084e-07	0	0.90465	0.0129075	0.00471389	0.0265737	0.0114185	0.00540488	0.0384087	0.00970384	0.00577853	0.122591	0.00827844	0.00697691	0.234903	0.0141596	0.00769621	0.0763961	0.0167965	0.00443502	0.000202013	r	r
213	cg10078511	chr15:39872032	THBS1	THBS1 (-1262)		0.011919	0.00223761	1.00036e-07	0.0118471	0.0118471	8.58921e-05	0.406033	0.134655	0.01098	0.00343229	0.00963516	-0.00123102	0.00557685	0.854787	0.0170855	0.00444124	0.000399773	0.0215038	0.00672218	0.00134099	0.00807132	0.0104704	0.454382	0.0126063	0.00480314	0.00975417	r	r
214	cg00979931	chr11:72533664	ATG16L2		ATG16L2 (+8312), FCHSD2 (+319642)	0.0181501	0.00341	1.02286e-07	0.0188102	0.0188102	0.000167009	0.500892	0.0747303	0.00776719	0.00512458	0.217314	0.0140501	0.00848154	0.1031	0.0167026	0.00692678	0.0265481	0.0163961	0.0102001	0.107362	0.0202164	0.0132673	0.141758	0.0391518	0.00774677	7.42691e-07	r	r
215	cg06724693	chr1:3010896	PRDM16	ARHGEF16 (-360094)	PRDM16 (+25122)	-0.0122189	0.00229702	1.04087e-07	-0.0173205	-0.0173205	0.0008138	0.757173	0.000967669	-0.0035085	0.00338601	0.412032	-0.0345885	0.0117523	0.00492021	-0.0174023	0.00500906	0.00136563	-0.00868111	0.00587225	0.137244	-0.0600378	0.0133581	1.74555e-05	-0.0128361	0.00403866	0.0021711	r	r
216	cg12695465	chr6:10556147	GCNT2	GCNT6 (-77846)	GCNT2 (+27559)	0.0120799	0.00227312	1.07106e-07	0.0120799	0.0120799	1.07451e-07	0	0.889159	0.00999085	0.00339066	0.0170575	0.00675992	0.00628836	0.28536	0.016378	0.00499148	0.00253477	0.0127812	0.0072226	0.0762502	0.0157261	0.00795007	0.0568507	0.0124307	0.00455286	0.00720181	r	r
217	cg01653446	chr14:20904169	KLHL33	TEP1 (-22590)	OSGEP (+19095)	0.00792338	0.00149113	1.07429e-07	0.00990274	0.00990274	0.000317817	0.620118	0.0219072	0.00604352	0.00214626	0.0225944	0.0280737	0.0109126	0.0119133	0.00522897	0.00364379	0.187151	0.0131574	0.00353956	0.000193666	0.0288574	0.00854127	0.00117094	0.00499042	0.00256183	0.0541505	r	r
218	cg04117801	chr17:46651867	HOXB3	HOXB3 (-20584)	HOXB4 (+5606)	0.0133318	0.00251714	1.18088e-07	0.0133315	0.0133315	1.18611e-07	0	0.90654	0.0132535	0.00319167	0.000790309	0.0162509	0.0152715	0.290113	0.0138171	0.00557802	0.022688	0.00793827	0.00926778	0.391614	0.00224316	0.0113811	0.842615	0.015829	0.00463307	0.000792201	r	r
219	cg10976218	chr13:114880761	RASA3	GAS6 (-313722)	RASA3 (+17325)	-0.0104117	0.00196741	1.20947e-07	-0.0104114	-0.0104114	1.21437e-07	0	0.576182	-0.00868204	0.00280376	0.0131835	-0.0284748	0.0119907	0.0236189	-0.00732582	0.00441768	0.126119	-0.00832431	0.00456444	0.0668452	-0.014038	0.0103752	0.198371	-0.0139287	0.00370294	0.000279439	a(12)	r
220	cg07823492	chr17:46608099	HOXB1		HOXB1 (+260)	0.0168748	0.00318984	1.22198e-07	0.0168753	0.0168753	1.22505e-07	0	0.889018	0.0203511	0.00537762	0.00221458	0.00372584	0.012614	0.752435	0.017316	0.00902141	0.0775417	0.0206523	0.00712664	0.00367252	0.0141809	0.0122625	0.263807	0.0146879	0.00530648	0.00645018	r	r

## Sheet: Sup Data 8
Supplementary Data 8
Gene Ontology ID	Name	Type	Genes in Pathway	Genes in Test List	P	Q	Genes
GO:0042535	positive regulation of tumor necrosis factor biosynthetic process	Biological Process	10	3	3.43033e-05	0.2971	AZU1; SPN; THBS1
GO:0030878	thyroid gland development	Biological Process	24	4	0.000198898	0.430665	HOXA3; HOXA5; HOXB3; THRA
GO:0031638	zymogen activation	Biological Process	50	4	0.000357745	0.516405	PLAT; LGMN; C10orf54; THBS1
GO:0045346	regulation of MHC class II biosynthetic process	Biological Process	11	2	0.000671484	0.801251	AZU1; SPI1
GO:0045342	MHC class II biosynthetic process	Biological Process	12	2	0.000935202	0.801251	AZU1; SPI1
GO:0048706	embryonic skeletal system development	Biological Process	123	7	0.000982504	0.801251	HOXA2; HOXA3; HOXA5; HOXB1; HOXB3; HOXB9; BMP4
GO:0048568	embryonic organ development	Biological Process	410	12	0.00120266	0.801251	GJB6; ZFPM1; FOXI1; ABR; HOXA2; HOXA3; HOXA5; HOXB1; HOXB3; BMP4; RNF112; KDM2B
GO:0009952	anterior/posterior pattern specification	Biological Process	201	8	0.00132043	0.816876	HOXA2; HOXA3; HOXA5; HOXB1; HOXB3; HOXB9; BMP4; KDM2B
GO:0006968	cellular defense response	Biological Process	51	3	0.00142414	0.822297	KLRG1; ADORA2A; SPN
GO:0021545	cranial nerve development	Biological Process	48	4	0.00220929	1	HOXA3; HOXB1; HOXB3; NAV2
GO:0030218	erythrocyte differentiation	Biological Process	106	5	0.00249378	1	ZFPM1; HOXA5; BMP4; SPI1; THRA
GO:0030902	hindbrain development	Biological Process	139	6	0.00254611	1	CKB; HOXA2; HOXB1; HOXB3; KDM2B; GPR37L1
GO:0043114	regulation of vascular permeability	Biological Process	32	3	0.00265983	1	ADORA2A; ABR; AZU1
GO:0007163	establishment or maintenance of cell polarity	Biological Process	194	7	0.00271273	1	RLTPR; ANK1; RHOB; FRMD4A; PARVG; SPN; MAP7
GO:0002685	regulation of leukocyte migration	Biological Process	168	5	0.00301377	1	ABR; C10orf99; LGMN; SPN; THBS1
GO:0001501	skeletal system development	Biological Process	490	12	0.00328868	1	ZFPM1; ZNF385A; SH3PXD2B; ANKRD11; HOXA2; HOXA3; HOXA5; HOXB1; HOXB3; HOXB9; BMP4; THRA
GO:0060428	lung epithelium development	Biological Process	35	3	0.00333524	1	HOXA5; BMP4; THRA
GO:0042107	cytokine metabolic process	Biological Process	101	4	0.00368432	1	ZFPM1; AZU1; SPN; THBS1
GO:0002695	negative regulation of leukocyte activation	Biological Process	157	5	0.00379634	1	ADORA2A; ABR; C10orf54; BMP4; SPN
GO:0060433	bronchus development	Biological Process	11	2	0.00436078	1	HOXA5; BMP4
GO:0005922	connexin complex	Cellular Compartment	19	2	0.00462185	1	GJB6; GJC2
GO:0032890	regulation of organic acid transport	Biological Process	53	3	0.00487977	1	ADORA2A; THBS1; IRS2
GO:0045123	cellular extravasation	Biological Process	53	3	0.00499436	1	ABR; AZU1; SPN
GO:0051674	localization of cell	Biological Process	1530	22	0.005167	1	RLTPR; GCNT2; DNAI1; ABR; HOXA5; HOXB9; C10orf99; RHOB; MYO1C; PLAT; LGMN; AZU1; PTK6; C10orf54; TNS3; BMP4; SPN; THBS1; FMNL1; C18orf1; IRS2; GPR56
GO:0002295	T-helper cell lineage commitment	Biological Process	16	2	0.00525856	1	ZFPM1; SPN
GO:0042730	fibrinolysis	Biological Process	28	2	0.00531674	1	PLAT; THBS1
GO:0043583	ear development	Biological Process	207	7	0.00550095	1	GJB6; FOXI1; ABR; HOXA2; CDH23; BMP4; C1QB
GO:1903038	negative regulation of leukocyte cell-cell adhesion	Biological Process	114	4	0.00553811	1	ADORA2A; C10orf54; BMP4; SPN
GO:0060439	trachea morphogenesis	Biological Process	11	2	0.0063655	1	HOXA5; BMP4
GO:0040012	regulation of locomotion	Biological Process	972	16	0.00645248	1	ADORA2A; RLTPR; GCNT2; ABR; C10orf99; RHOB; MYO1C; LGMN; AZU1; C10orf54; BMP4; SPN; THBS1; C18orf1; IRS2; GPR56
GO:1902001	fatty acid transmembrane transport	Biological Process	12	2	0.00749664	1	THBS1; IRS2
GO:0002683	negative regulation of immune system process	Biological Process	417	8	0.00797289	1	ADORA2A; ZFPM1; ABR; HOXA5; C10orf54; BMP4; SPN; THBS1
GO:0010628	positive regulation of gene expression	Biological Process	1845	25	0.00802746	1	ZNF238; ZFPM1; FOXI1; CAMTA1; CUX2; MAMSTR; SH3PXD2B; HOXA2; HOXA3; HOXA5; HOXB1; HOXB3; HOXB9; MYO1C; AZU1; RGMA; GJC2; MKL2; PRDM16; C10orf54; BMP4; SPI1; THBS1; THRA; PRIC285
GO:0008201	heparin binding	Molecular Function	161	5	0.00813308	1	AZU1; BMP4; THBS1; NAV2; GPR56
GO:0043524	negative regulation of neuron apoptotic process	Biological Process	142	5	0.00813471	1	AGAP2; ADORA2A; LGMN; CPEB4; KDM2B
GO:0031639	plasminogen activation	Biological Process	23	2	0.00813987	1	PLAT; THBS1
GO:0017053	transcriptional repressor complex	Cellular Compartment	78	4	0.00828882	1	ZFPM1; MTA3; CCND1; PRDM16
GO:0051240	positive regulation of multicellular organismal process	Biological Process	1661	23	0.00830029	1	ADORA2A; ZFPM1; CUX2; GCNT2; SH3PXD2B; HOXA5; RHOB; LGMN; AZU1; SMURF1; GJC2; MKL2; PTK6; CCND1; PRDM16; C10orf54; BMP4; SPN; THBS1; THRA; RNF112; KDM2B; GPR37L1
GO:1903960	negative regulation of anion transmembrane transport	Biological Process	12	2	0.00842271	1	THBS1; IRS2
GO:0070663	regulation of leukocyte proliferation	Biological Process	207	5	0.00854114	1	HLA-DMB; C10orf54; BMP4; SPN; IRS2
GO:0007178	transmembrane receptor protein serine/threonine kinase signaling pathway	Biological Process	321	8	0.00868663	1	BTBD11; GCNT2; RGMA; SMURF1; PRDM16; BMP4; THBS1; C18orf1
GO:1902807	negative regulation of cell cycle G1/S phase transition	Biological Process	116	4	0.00869413	1	ZNF385A; C10orf99; GJC2; CCND1
GO:0040011	locomotion	Biological Process	1744	24	0.00881801	1	ADORA2A; RLTPR; GCNT2; DNAI1; ABR; HOXA2; HOXA5; HOXB9; C10orf99; RHOB; MYO1C; PLAT; LGMN; AZU1; PTK6; C10orf54; TNS3; BMP4; SPN; THBS1; FMNL1; C18orf1; IRS2; GPR56
GO:0007389	pattern specification process	Biological Process	417	10	0.00892031	1	DNAI1; HOXA2; HOXA3; HOXA5; HOXB1; HOXB3; HOXB9; BMP4; KDM2B; GPR56
GO:2000177	regulation of neural precursor cell proliferation	Biological Process	83	4	0.00935547	1	GJC2; KDM2B; GPR37L1; GPR56
GO:0019898	extrinsic component of membrane	Cellular Compartment	271	7	0.00936697	1	CDH9; WDR81; RLTPR; AZU1; PTK6; RNF112; SYNJ2
GO:0021978	telencephalon regionalization	Biological Process	13	2	0.00978083	1	BMP4; GPR56
GO:0071706	tumor necrosis factor superfamily cytokine production	Biological Process	129	4	0.0101241	1	AZU1; C10orf54; SPN; THBS1
GO:0032026	response to magnesium ion	Biological Process	18	2	0.0101307	1	CCND1; THBS1
GO:0030011	maintenance of cell polarity	Biological Process	13	2	0.0101947	1	RLTPR; ANK1
GO:0030879	mammary gland development	Biological Process	135	5	0.0103953	1	HOXA5; HOXB9; CCND1; BMP4; IRS2
GO:0021675	nerve development	Biological Process	76	4	0.0106379	1	HOXA3; HOXB1; HOXB3; NAV2
GO:0044437	vacuolar part	Cellular Compartment	519	9	0.0111458	1	WDR81; HMHA1; HLA-DMB; ANKFY1; LGMN; AZU1; SLC44A2; ATG16L2; PPT2
GO:0045600	positive regulation of fat cell differentiation	Biological Process	61	3	0.0114551	1	ZNF385A; SH3PXD2B; PRDM16
GO:0060322	head development	Biological Process	717	14	0.0118858	1	CKB; ABR; ANKRD11; HOXA2; HOXB1; HOXB3; GJC2; BMP4; THRA; KDM2B; IRS2; SYNJ2; GPR37L1; GPR56
GO:0010714	positive regulation of collagen metabolic process	Biological Process	24	2	0.0123739	1	C10orf54; BMP4
GO:0051604	protein maturation	Biological Process	296	6	0.0125595	1	PLAT; LGMN; C10orf54; THBS1; C1QB; TSPAN14
GO:0035270	endocrine system development	Biological Process	126	5	0.0126683	1	HOXA3; HOXA5; HOXB3; BMP4; THRA
GO:0060575	intestinal epithelial cell differentiation	Biological Process	19	2	0.0127004	1	HOXA5; PTK6
GO:0005921	gap junction	Cellular Compartment	30	2	0.0127442	1	GJB6; GJC2
GO:0008093	cytoskeletal adaptor activity	Molecular Function	13	2	0.0127591	1	ANK1; SORBS2
GO:0035855	megakaryocyte development	Biological Process	14	2	0.0129394	1	ZFPM1; ZNF385A
GO:1900273	positive regulation of long-term synaptic potentiation	Biological Process	18	2	0.0132941	1	ADORA2A; LGMN
GO:0033599	regulation of mammary gland epithelial cell proliferation	Biological Process	18	2	0.0134686	1	HOXA5; CCND1
GO:0003159	morphogenesis of an endothelium	Biological Process	15	2	0.0140593	1	RHOB; BMP4
GO:0060749	mammary gland alveolus development	Biological Process	17	2	0.0140769	1	HOXA5; CCND1
GO:0061377	mammary gland lobule development	Biological Process	17	2	0.0140769	1	HOXA5; CCND1
GO:0031328	positive regulation of cellular biosynthetic process	Biological Process	1835	24	0.014207	1	ZNF238; AGAP2; ZFPM1; FOXI1; CAMTA1; MAMSTR; HOXA2; HOXA3; HOXA5; HOXB1; HOXB3; HOXB9; AZU1; RGMA; MKL2; MTA3; PRDM16; BMP4; SPI1; SPN; THBS1; THRA; PRIC285; IRS2
GO:0031252	cell leading edge	Cellular Compartment	376	9	0.0143809	1	ADORA2A; RLTPR; HMHA1; ANK1; ABLIM1; MYO1C; PTK6; SORBS2; SYNJ2
GO:0050885	neuromuscular process controlling balance	Biological Process	50	3	0.0144535	1	CAMTA1; ABR; CDH23
GO:0048246	macrophage chemotaxis	Biological Process	35	2	0.0150134	1	AZU1; THBS1
GO:0002682	regulation of immune system process	Biological Process	1342	16	0.0153232	1	ADORA2A; ZFPM1; ABR; HLA-DMB; HOXA5; KCNN4; C10orf99; MYO1C; LGMN; C10orf54; BMP4; SPI1; SPN; THBS1; C1QB; IRS2
GO:0002360	T cell lineage commitment	Biological Process	25	2	0.0155814	1	ZFPM1; SPN
GO:0009891	positive regulation of biosynthetic process	Biological Process	1866	24	0.0158476	1	ZNF238; AGAP2; ZFPM1; FOXI1; CAMTA1; MAMSTR; HOXA2; HOXA3; HOXA5; HOXB1; HOXB3; HOXB9; AZU1; RGMA; MKL2; MTA3; PRDM16; BMP4; SPI1; SPN; THBS1; THRA; PRIC285; IRS2
GO:0051094	positive regulation of developmental process	Biological Process	1321	19	0.0161817	1	CUX2; ZNF385A; GCNT2; MAMSTR; SH3PXD2B; HOXA5; RHOB; SMURF1; GJC2; MKL2; PTK6; CCND1; PRDM16; C10orf54; BMP4; THBS1; RNF112; KDM2B; GPR37L1
GO:0060438	trachea development	Biological Process	18	2	0.0173833	1	HOXA5; BMP4
GO:0071236	cellular response to antibiotic	Biological Process	134	4	0.0173933	1	RHOB; SPI1; RNF112; GPR37L1
GO:0030220	platelet formation	Biological Process	19	2	0.0174965	1	ZFPM1; ZNF385A
GO:0036344	platelet morphogenesis	Biological Process	19	2	0.0174965	1	ZFPM1; ZNF385A
GO:0070229	negative regulation of lymphocyte apoptotic process	Biological Process	32	2	0.0175002	1	BMP4; IRS2
GO:0052652	cyclic purine nucleotide metabolic process	Biological Process	23	2	0.0176011	1	ADORA2A; GUCY2D
GO:0008284	positive regulation of cell proliferation	Biological Process	893	13	0.0178263	1	GCNT2; HLA-DMB; HOXA3; LGMN; GJC2; MTA3; CCND1; TNS3; BMP4; THBS1; IRS2; GPR37L1; GPR56
GO:0032609	interferon-gamma production	Biological Process	97	3	0.0180852	1	ZFPM1; C10orf54; SPN
GO:0002320	lymphoid progenitor cell differentiation	Biological Process	19	2	0.0181064	1	BMP4; SPI1
GO:0060216	definitive hemopoiesis	Biological Process	18	2	0.0182617	1	ZFPM1; HOXB3
GO:0070273	phosphatidylinositol-4-phosphate binding	Molecular Function	27	2	0.018297	1	OSBPL5; SH3PXD2B
GO:0007162	negative regulation of cell adhesion	Biological Process	260	6	0.0187171	1	ADORA2A; GCNT2; C10orf54; BMP4; SPN; THBS1
GO:0000978	RNA polymerase II proximal promoter sequence-specific DNA binding	Molecular Function	483	10	0.0189691	1	ZFPM1; FOXI1; CUX2; HOXA2; HOXA3; HOXA5; HOXB1; HOXB3; SPI1; KDM2B
GO:0000421	autophagosome membrane	Cellular Compartment	31	2	0.0189837	1	WDR81; ATG16L2
GO:0006928	movement of cell or subcellular component	Biological Process	1967	25	0.0192465	1	RLTPR; KIF21B; GCNT2; DNAI1; ABR; HOXA2; HOXA5; HOXB9; C10orf99; RHOB; MYO1C; PLAT; LGMN; AZU1; PTK6; C10orf54; TNS3; BMP4; SPG7; SPN; THBS1; FMNL1; C18orf1; IRS2; GPR56
GO:0017015	regulation of transforming growth factor beta receptor signaling pathway	Biological Process	112	4	0.0193519	1	SMURF1; PRDM16; THBS1; C18orf1
GO:0044070	regulation of anion transport	Biological Process	86	3	0.0194641	1	ADORA2A; THBS1; IRS2
GO:0050905	neuromuscular process	Biological Process	104	4	0.0196453	1	ADORA2A; CAMTA1; ABR; CDH23
GO:0045595	regulation of cell differentiation	Biological Process	1695	23	0.019668	1	ZFPM1; CUX2; ZNF385A; GCNT2; MAMSTR; SH3PXD2B; HOXA2; HOXA5; HOXB3; RGMA; SMURF1; GJC2; PTK6; CCND1; PRDM16; C10orf54; BMP4; SPI1; THBS1; C18orf1; RNF112; GPR37L1; GPR56
GO:0021783	preganglionic parasympathetic fiber development	Biological Process	16	2	0.0198148	1	HOXB1; NAV2
GO:2000404	regulation of T cell migration	Biological Process	36	2	0.0204034	1	C10orf99; SPN
GO:0046631	alpha-beta T cell activation	Biological Process	127	4	0.0206355	1	ADORA2A; ZFPM1; C10orf54; SPN
GO:0070301	cellular response to hydrogen peroxide	Biological Process	90	3	0.020678	1	RHOB; RNF112; GPR37L1
GO:0032589	neuron projection membrane	Cellular Compartment	54	3	0.0207985	1	ADORA2A; ANK1; MYO1C
GO:0070661	leukocyte proliferation	Biological Process	257	5	0.020844	1	HLA-DMB; C10orf54; BMP4; SPN; IRS2
GO:0055083	monovalent inorganic anion homeostasis	Biological Process	25	2	0.0223089	1	CKB; HOXA3
GO:0015914	phospholipid transport	Biological Process	73	3	0.0231844	1	OSBPL5; KCNN4; ATP8B2
GO:0007167	enzyme linked receptor protein signaling pathway	Biological Process	968	15	0.0234895	1	BTBD11; GCNT2; GUCY2D; MYO1C; PLAT; LGMN; RGMA; SMURF1; PTK6; PRDM16; BMP4; THBS1; C18orf1; RHBDF2; IRS2
GO:0009887	animal organ morphogenesis	Biological Process	957	16	0.0235839	1	GJB6; ZFPM1; FOXI1; SH3PXD2B; ABR; ANKRD11; HOXA2; HOXA3; HOXA5; HOXB1; HOXB3; ABLIM1; SMURF1; BMP4; THRA; KDM2B
GO:0030219	megakaryocyte differentiation	Biological Process	84	3	0.023708	1	ZFPM1; ZNF385A; THBS1
GO:2000765	regulation of cytoplasmic translation	Biological Process	27	2	0.0238777	1	ZNF385A; CPEB4
GO:0015695	organic cation transport	Biological Process	35	2	0.0241768	1	ADORA2A; SLC44A2
GO:0007205	protein kinase C-activating G protein-coupled receptor signaling pathway	Biological Process	27	2	0.0254368	1	ADORA2A; AZU1
GO:0000982	transcription factor activity, RNA polymerase II proximal promoter sequence-specific DNA binding	Molecular Function	433	9	0.0256653	1	ZFPM1; FOXI1; CAMTA1; CUX2; HOXA2; HOXA5; HOXB1; HOXB3; SPI1
GO:0007266	Rho protein signal transduction	Biological Process	183	5	0.026273	1	MCF2L; ABR; RHOB; GPR56; ARHGEF17
GO:0005539	glycosaminoglycan binding	Molecular Function	217	5	0.0267265	1	AZU1; BMP4; THBS1; NAV2; GPR56
GO:0010971	positive regulation of G2/M transition of mitotic cell cycle	Biological Process	27	2	0.0268101	1	MTA3; CCND1
GO:0050865	regulation of cell activation	Biological Process	496	8	0.0272341	1	ADORA2A; ABR; HLA-DMB; C10orf54; BMP4; SPN; THBS1; IRS2
GO:0032801	receptor catabolic process	Biological Process	32	2	0.0272886	1	LGMN; SMURF1
GO:0007423	sensory organ development	Biological Process	520	10	0.0274911	1	GJB6; FOXI1; SH3PXD2B; ABR; HOXA2; PRDM16; CDH23; BMP4; C1QB; KDM2B
GO:0002043	blood vessel endothelial cell proliferation involved in sprouting angiogenesis	Biological Process	46	2	0.0275806	1	BMP4; THBS1
GO:0043565	sequence-specific DNA binding	Molecular Function	1037	16	0.0282019	1	ZNF238; ZFPM1; FOXI1; CAMTA1; CUX2; HOXA2; HOXA3; HOXA5; HOXB1; HOXB3; HOXB9; MTA3; PRDM16; SPI1; THRA; KDM2B
GO:0070412	R-SMAD binding	Molecular Function	23	2	0.0295965	1	SMURF1; C18orf1
GO:0030099	myeloid cell differentiation	Biological Process	385	7	0.0299004	1	ZFPM1; ZNF385A; HOXA5; BMP4; SPI1; THBS1; THRA
GO:0070942	neutrophil mediated cytotoxicity	Biological Process	10	1	0.0299742	1	AZU1
GO:0048872	homeostasis of number of cells	Biological Process	236	5	0.0305319	1	ZFPM1; HOXA5; BMP4; SPI1; THRA
GO:0070528	protein kinase C signaling	Biological Process	26	2	0.0306122	1	AZU1; GPR56
GO:0060326	cell chemotaxis	Biological Process	272	5	0.0312303	1	HOXB9; C10orf99; LGMN; AZU1; THBS1
GO:0007417	central nervous system development	Biological Process	898	15	0.0330392	1	CKB; ADORA2A; ABR; HOXA2; HOXB1; HOXB3; GJC2; BMP4; THRA; KDM2B; IRS2; SYNJ2; NAV2; GPR37L1; GPR56
GO:0043394	proteoglycan binding	Molecular Function	32	2	0.033277	1	AZU1; THBS1
GO:0030225	macrophage differentiation	Biological Process	39	2	0.0337346	1	BMP4; SPI1
GO:0035767	endothelial cell chemotaxis	Biological Process	28	2	0.0338526	1	LGMN; THBS1
GO:0051270	regulation of cellular component movement	Biological Process	981	14	0.0340581	1	RLTPR; GCNT2; ABR; C10orf99; RHOB; MYO1C; LGMN; C10orf54; BMP4; SPN; THBS1; C18orf1; IRS2; GPR56
GO:0002504	antigen processing and presentation of peptide or polysaccharide antigen via MHC class II	Biological Process	97	3	0.0347562	1	HLA-DMB; LGMN; THBS1
GO:0051873	killing by host of symbiont cells	Biological Process	12	1	0.0358971	1	AZU1
GO:0072520	seminiferous tubule development	Biological Process	10	1	0.0365021	1	GPR56
GO:0015748	organophosphate ester transport	Biological Process	98	3	0.0365957	1	OSBPL5; KCNN4; ATP8B2
GO:0001085	RNA polymerase II transcription factor binding	Molecular Function	134	4	0.0367397	1	ZFPM1; MAMSTR; MTA3; SPI1
GO:0005085	guanyl-nucleotide exchange factor activity	Molecular Function	311	7	0.0369957	1	MCF2L; RASGEF1C; ABR; RIN3; DENND2D; IRS2; ARHGEF17
GO:1904888	cranial skeletal system development	Biological Process	64	3	0.0370741	1	SH3PXD2B; HOXA2; BMP4
GO:0001974	blood vessel remodeling	Biological Process	41	2	0.0372246	1	ABR; HOXA3
GO:0042063	gliogenesis	Biological Process	259	6	0.0377194	1	ADORA2A; AZU1; GJC2; RNF112; GPR37L1; GPR56
GO:1901681	sulfur compound binding	Molecular Function	238	5	0.0385338	1	AZU1; BMP4; THBS1; NAV2; GPR56
GO:0006909	phagocytosis	Biological Process	230	5	0.0385414	1	ADORA2A; ABR; MYO1C; AZU1; THBS1
GO:1901184	regulation of ERBB signaling pathway	Biological Process	88	3	0.0391542	1	LGMN; PTK6; RHBDF2
GO:0050900	leukocyte migration	Biological Process	402	6	0.0394648	1	ABR; C10orf99; LGMN; AZU1; SPN; THBS1
GO:0005543	phospholipid binding	Molecular Function	391	7	0.0396778	1	OSBPL5; RLTPR; MCF2L; SH3PXD2B; ANKFY1; SMURF1; THBS1
GO:0005088	Ras guanyl-nucleotide exchange factor activity	Molecular Function	241	6	0.0399995	1	MCF2L; ABR; RIN3; DENND2D; IRS2; ARHGEF17
GO:0035264	multicellular organism growth	Biological Process	143	4	0.040209	1	SH3PXD2B; ANKRD11; HOXA5; LGMN
GO:0090287	regulation of cellular response to growth factor stimulus	Biological Process	265	6	0.0417425	1	MYO1C; SMURF1; PRDM16; BMP4; THBS1; C18orf1
GO:0045444	fat cell differentiation	Biological Process	212	5	0.041759	1	ZFPM1; ZNF385A; SH3PXD2B; CCND1; PRDM16
GO:0046332	SMAD binding	Molecular Function	75	3	0.0419964	1	SMURF1; PRDM16; C18orf1
GO:0071156	regulation of cell cycle arrest	Biological Process	104	3	0.0426861	1	ZNF385A; CCND1; RNF112
GO:0061448	connective tissue development	Biological Process	256	6	0.0433361	1	SH3PXD2B; HOXA3; HOXA5; HOXB3; BMP4; THRA
GO:0003713	transcription coactivator activity	Molecular Function	307	6	0.0435227	1	ZNF238; MKL2; MTA3; PRDM16; THRA; PRIC285
GO:0009898	cytoplasmic side of plasma membrane	Cellular Compartment	143	4	0.0436445	1	RLTPR; RASA3; ANK1; PTK6
GO:0017016	Ras GTPase binding	Molecular Function	495	9	0.0437453	1	MCF2L; ABR; MYO1C; ANKFY1; FMNL1; RIN3; DENND2D; IRS2; ARHGEF17
GO:0048732	gland development	Biological Process	421	8	0.0441828	1	HOXA3; HOXA5; HOXB3; HOXB9; CCND1; BMP4; THRA; IRS2
GO:0006816	calcium ion transport	Biological Process	394	7	0.0444301	1	ADORA2A; RASA3; HOXA3; KCNN4; GJC2; CDH23; SPG7
GO:0002366	leukocyte activation involved in immune response	Biological Process	649	8	0.044691	1	ZFPM1; HMHA1; ABR; HLA-DMB; AZU1; SLC44A2; SPN; TSPAN14
GO:0061351	neural precursor cell proliferation	Biological Process	140	4	0.0451392	1	GJC2; KDM2B; GPR37L1; GPR56
GO:0006600	creatine metabolic process	Biological Process	10	1	0.0459016	1	CKB
GO:0031902	late endosome membrane	Cellular Compartment	118	3	0.0463569	1	WDR81; HLA-DMB; RHOB
GO:0098751	bone cell development	Biological Process	32	2	0.0471353	1	ZFPM1; ZNF385A
GO:0044304	main axon	Cellular Compartment	67	3	0.0472006	1	ADORA2A; ANK1; GJC2
GO:0032700	negative regulation of interleukin-17 production	Biological Process	13	1	0.0472571	1	C10orf54
GO:0035690	cellular response to drug	Biological Process	339	6	0.0477453	1	MAP4K1; FBXO32; RHOB; SPI1; RNF112; GPR37L1
GO:0051020	GTPase binding	Molecular Function	600	10	0.0488941	1	MCF2L; RASGEF1C; ABR; MYO1C; ANKFY1; FMNL1; RIN3; DENND2D; IRS2; ARHGEF17
GO:0097035	regulation of membrane lipid distribution	Biological Process	41	2	0.0491096	1	KCNN4; ATP8B2
GO:0015643	toxic substance binding	Molecular Function	11	1	0.0496674	1	AZU1
GO:1901654	response to ketone	Biological Process	181	4	0.0498735	1	MAP4K1; FBXO32; CCND1; THBS1

## Sheet: Sup Data 9
Supplementary Data 9
Genomic regions	Gene(s)	No. Probes in region	No. independent signals
chr1:2995301-3010896	PRDM16	3	2
chr1:167090646-167090757	DUSP27	2	1
chr2:218843435-218843735	-	2	1
chr3:195897904-195897912	-	2	1
chr5:27038707-27038782	CDH9	2	1
chr5:173317332-173317342	CPEB4	2	1
chr6:10556147-10556326	GCNT2	2	1
chr7:27138850-27184461	HOXA	18	2
chr8:41519308-42038135	ANK1/PLAT	4	2
chr11:72532891-73054121	ATG16L2/ARHGEF17	3	1
chr12:58129855-58133008	AGAP2	5	1
chr12:107974897-107975299	BTBD11	2	1
chr12:121890864-121890907	KDM2B	2	1
chr13:113634042-113635690	MCF2L	2	1
chr15:93617134-93617146	RGMA	3	2
chr16:88600155-89598950	ZFPM1/ANKRD11/SPG7	3	2
chr17:980014-1637391	ABR/MYO1C/WDR81	3	1
chr17:45798257-46699073	HOXB	7	1
chr17:74475270-74475402	RHBDF2	4	1
chr19:10736049-10736117	SLC44A2	3	1
chr19:49220223-49962324	MAMSTR/ALDH16A1	3	2
chr20:62168670-62198872	PTK6/PRIC285	3	1
chr21:47851621-47856020	PCNT	4	2
chr22:46423604-46470191	-	3	2

## Sheet: Sup Data 10
Supplementary Data 10
Position	GREAT annotation - closest genes with transcription start site upstream (distance to site)	GREAT annotation - closest genes with transcription start site downstream (distance to site)	Probes in DMR	Sidak-corrected P value
chr7:27153212-27154305	HOXA2 (-11329)	HOXA3 (+5455)	11	3.844e-35
chr7:27146237-27146445	HOXA2 (-3911)		4	4.114e-27
chr19:10736006-10736448		SLC44A2 (+293)	8	3.223e-24
chr3:188664632-188664993	TPRG1 (-224950)	LPP (+734092)	6	3.37e-23
chr17:74475240-74475402		RHBDF2 (+22168), AANAT (+25888)	5	1.49e-21
chr7:27183133-27184667	HOXA5 (-613)		33	2.218e-20
chr2:20647987-20648580		RHOB (+1449), HS1BP3 (+202565)	3	3.434e-19
chr6:32120773-32121261	PRRT1 (-1288), PPT2-EGFL8 (-982), PPT2 (-283)		20	4.448e-19
chr7:27143235-27143806	HOXA2 (-1091)		10	1.748e-18
chr8:41519308-41519399	NKX6-3 (-14476)	ANK1 (+234926)	2	1.958e-18
chr1:55246867-55247408	PARS2 (-16951)	DHCR24 (+105753)	4	2.221e-17
chr1:167090646-167091094	POU2F1 (-99196)	DUSP27 (+27588)	5	7.933e-17
chr19:49220102-49220235		MAMSTR (+2809), FUT2 (+20937)	4	2.086e-16
chr2:218843435-218843735	RUFY4 (-90393), TNS1 (-34734)		3	2.895e-16
chr7:27138712-27138974	HOXA1 (-3250)		4	5.031e-16
chr12:58131681-58132105		AGAP2 (+136)	4	5.572e-16
chr7:27179161-27179432	HOXA4 (-8879)	HOXA5 (+3990)	4	1.018e-15
chr21:47855893-47856140	DIP2A (-23007)	PCNT (+111981)	4	1.236e-15
chr7:27150031-27150403	HOXA2 (-7787)	HOXA3 (+8997)	4	3.179e-15
chr12:111618925-111619190		CUX2 (+147230), FAM109A (+187867)	5	1.886e-14
chr20:57582787-57583434	CTSZ (-809)		16	2.086e-14
chr16:29675846-29676071	QPRT (-14399)	SPN (+1379)	3	3.083e-14
chr5:173317332-173317342	ENSG00000170091 (-155270)	CPEB4 (+2054)	2	3.768e-14
chr6:138866865-138867046	ECT2L (-250107)	HEBP2 (+141600)	5	6.008e-14
chr1:25257505-25257931		RUNX3 (+33783), CLIC4 (+185870)	12	1.008e-13
chr7:27140797-27141139	HOXA1 (-5375)	HOXA2 (+1462)	5	1.256e-13
chr15:93617030-93617168	RGMA (-7)		7	3.112e-13
chr17:46608099-46608462		HOXB1 (+78)	9	4.732e-13
chr15:39871923-39872186	THBS1 (-1239)		4	9.797e-13
chr7:27154845-27155173	HOXA2 (-12579)	HOXA3 (+4205)	7	1.571e-12
chr1:244214593-244214679		ZBTB18 (+51)	2	1.997e-12
chr12:58129855-58130183		AGAP2 (+2010), OS9 (+42115)	3	4.844e-12
chr12:58132733-58133008	AGAP2 (-842)		2	9.057e-12
chr14:54418728-54418851	DDHD1 (-798974)	BMP4 (+4739)	3	1.013e-11
chr1:7692321-7692367	VAMP3 (-138985)	CAMTA1 (+846960)	2	1.027e-11
chr9:34457129-34457500	DNAI1 (-1518)		4	1.389e-11
chr17:80194552-80195180		SLC16A3 (+3303), CSNK1D (+36741)	5	2.27e-11
chr22:46470016-46470191	WNT7B (-97095), PPARA (-76395)		2	2.822e-11
chr7:155556590-155556652		SHH (+48346), RBM33 (+119248)	2	6.303e-11
chr11:316088-316339		IFITM1 (+2361), IFITM3 (+4836)	3	1.098e-10
chr12:121890864-121890907		RNF34 (+52964), KDM2B (+128003)	2	1.208e-10
chr17:46698973-46699155	HOXB8 (-6763)	HOXB9 (+4775)	3	1.756e-10
chr6:10556147-10556326	GCNT6 (-77756)	GCNT2 (+27648)	2	2.186e-10
chr17:19314319-19314618	RNF112 (-38)		5	2.842e-10
chr12:58119915-58120011		AGAP2 (+12066), OS9 (+32059)	5	4.907e-10
chr5:27038605-27038836	CDH9 (-28)		5	5.07e-10
chr11:2321770-2321955	TSPAN32 (-1380)	C11orf21 (+1280)	8	5.629e-10
chr17:46651722-46651867	HOXB3 (-20511)	HOXB4 (+5678)	4	7.389e-10
chr7:98739496-98739782		SMURF1 (+2084), TRRAP (+263526)	4	7.755e-10
chr7:18127468-18127503	HDAC9 (-408440), PRPS1L1 (-60000)		2	9.202e-10
chr11:73054121-73054185	RELT (-33156)	ARHGEF17 (+34819)	2	1.881e-09
chr6:30853948-30854109	GTF2H4 (-21932)	DDR1 (+2168)	4	1.931e-09
chr22:19512903-19513176	CLDN5 (+2028)	CDC45 (+45626)	8	2.856e-09
chr1:2995506-2995604	ARHGEF16 (-375435)	PRDM16 (+9780)	2	3.139e-09
chr11:128560240-128560443	FLI1 (-3548)		3	3.76e-09
chr1:200983238-200983313		KIF21B (+9552), GPR25 (+141193)	2	3.798e-09
chr3:195897833-195897912	TFRC (-88813)	ZDHHC19 (+40393)	3	7.173e-09
chr19:46999055-46999274	CCDC8 (-82324)	PPP5D1 (+105292)	5	1.182e-08
chr19:827715-827843	AZU1 (-47)		5	1.352e-08
chr19:46270244-46270412		SIX5 (+2156), ENSG00000237452 (+33819)	3	1.623e-08
chr1:111770274-111770291	CHIA (-63255)	CHI3L2 (+26890)	2	1.959e-08
chr10:101282572-101282726	GOT1 (-92299), NKX2-3 (-10041)		2	2.64e-08
chr19:39087135-39087186		MAP4K1 (+21403), RYR1 (+162691)	2	2.823e-08
chr7:28338625-28338790	JAZF1 (-118346), CREB5 (-113436)		4	3.044e-08
chr17:5138634-5138696	SCIMP (-510)		3	3.374e-08
chr19:1071176-1071208		HMHA1 (+5270), POLR2E (+24406)	2	3.515e-08
chr7:114055074-114055210		FOXP2 (+90)	6	5.8e-08
chr17:46697414-46697700	HOXB8 (-5256)	HOXB9 (+6282)	3	6.834e-08
chr19:11471954-11472261	SWSAP1 (-13253)	ENSG00000105520 (+5934)	3	7.302e-08
chr10:135051233-135051351		VENTX (+384)	7	8.506e-08
chr8:42037966-42038135		PLAT (+27191), AP3M2 (+27587)	2	8.525e-08
chr19:3179741-3179828	NCLN (-5813)	S1PR4 (+1049)	2	8.619e-08
chr14:103986227-103986332		CKB (+3168), MARK3 (+134423)	3	9.71e-08
chr17:4098178-4098308		CYB5D2 (+51693), ANKFY1 (+68899)	3	1.111e-07
chr19:44278551-44278628	SMG9 (-19448)	KCNN4 (+6819)	2	1.116e-07
chr7:4786899-4786986	AP5Z1 (-28310)	FOXK1 (+65003)	3	1.138e-07
chr12:54772688-54772804	GPR84 (-14475)	ZNF385A (+12336)	2	1.161e-07
chr11:44642868-44642932	TSPAN18 (-143076)	CD82 (+55759)	3	1.327e-07
chr10:85932763-85932784	C10orf99 (-720)		2	1.536e-07
chr12:113587581-113587690	RASAL1 (-13607)	DDX54 (+35648)	2	1.539e-07
chr20:60639404-60639474		TAF4 (+1427), CDH4 (+811957)	2	1.892e-07
chr16:85157762-85158047	GSE1 (-488917)	KIAA0513 (+61087)	4	2.068e-07
chr13:114143948-114144049	TMCO3 (-1311)		2	2.095e-07
chr20:62198872-62199034	SRMS (-20096)	HELZ2 (+4855)	2	2.972e-07
chr18:74824154-74824280		MBP (+20508), ZNF236 (+288101)	2	3.541e-07
chr17:56355331-56355431		MPO (+2915), LPO (+39594)	3	3.709e-07
chr13:114880761-114880889	GAS6 (-313785)	RASA3 (+17261)	3	4.289e-07
chr1:2005132-2005260		PRKCZ (+23287), C1orf86 (+121017)	3	4.605e-07
chr5:1807695-1807759		NDUFS6 (+6213), IRX4 (+79605)	3	4.736e-07
chr12:117627133-117627286	TESC (-89936)	FBXO21 (+1051)	3	5.12e-07
chr17:40838861-40839022		CNTNAP1 (+4311), EZH1 (+58106)	3	5.528e-07
chr2:68592345-68592394		PLEK (+65)	4	6.442e-07
chr1:151137619-151137676	SCNM1 (-870)	LYSMD1 (+747)	2	7.488e-07
chr1:202091865-202092005	GPR37L1 (-51)		7	7.561e-07
chr21:47851470-47851742	DIP2A (-27418)	PCNT (+107570)	4	8.029e-07
chr1:247712377-247712591	OR2G2 (-39178), OR2C3 (-15343)		4	8.24e-07
chr16:67687648-67687754		ACD (+6945), RLTPR (+8879)	2	1.054e-06
chr5:179621502-179621734	RASGEF1C (-56269)	MAPK9 (+97481)	3	1.08e-06
chr17:46672924-46673002	HOXB5 (-1640)		2	1.087e-06
chr6:32906460-32906605		HLA-DMB (+2314), PSMB9 (+84595)	4	1.175e-06
chr6:3455459-3455537	TUBB2B (-227529)	SLC22A23 (+1295)	2	1.3e-06
chr18:74799495-74799572		MBP (+45191), ZNF236 (+263418)	3	1.467e-06
chr1:40783185-40783264	COL9A2 (-259)		3	1.506e-06
chr22:37608611-37608626	SSTR3 (-257)		2	1.529e-06
chr22:24823389-24823554	ADORA2A (-58)		5	1.644e-06
chr14:20904020-20904169	TEP1 (-22515)	OSGEP (+19169)	2	1.713e-06
chr17:7906847-7907007	ALOX15B (-35408)	GUCY2D (+1015)	2	1.952e-06
chr2:219252533-219252551	CTDSP1 (-11936)	SLC11A1 (+5790)	2	2.005e-06
chr7:27162294-27162401	HOXA3 (-3134)		2	2.159e-06
chr2:74607470-74607600	DCTN1 (-53)		3	2.258e-06
chr1:149903180-149903315	SF3B4 (-3012)		3	2.282e-06
chr17:43318735-43318900		FMNL1 (+19662), SPATA32 (+20661)	3	2.402e-06
chr2:11123476-11123616	PQLC3 (-171952)	KCNF1 (+71483)	3	2.422e-06
chr17:8815841-8815876	PIK3R6 (-44865)	PIK3R5 (+53165)	3	2.98e-06
chr14:105973846-105973994	TMEM121 (-19020)	CRIP1 (+21266)	3	3.008e-06
chr11:62767169-62767323	SLC22A6 (-14817)	SLC22A8 (+16065)	2	3.17e-06
chr1:228345324-228345378	IBA57 (-8165)	GJC2 (+7798)	2	3.327e-06
chr7:27157818-27157855	HOXA2 (-15407)	HOXA3 (+1377)	2	3.347e-06
chr4:681440-681509		MFSD7 (+1755), MYL5 (+9764)	2	5.138e-06
chr8:144672161-144672242	NAPRT1 (-11419)	EEF1D (+7643)	2	5.33e-06
chr2:42795193-42795262	MTA3 (-429)		2	5.488e-06
chr17:79877314-79877389	SIRT7 (-1282)		2	5.772e-06
chr15:40583227-40583241		PLCB2 (+16889), PAK6 (+51613)	2	6.055e-06
chr17:80251639-80251697	CSNK1D (-20061)	CD7 (+23810)	2	6.772e-06
chr5:176935305-176935364	PDLIM7 (-10751)	DOK3 (+1523)	2	7.014e-06
chr13:113698931-113699016	F7 (-61147)	MCF2L (+75439)	7	7.537e-06
chr17:46388390-46388465		SKAP1 (+119124), SNX11 (+203508)	3	7.68e-06
chr8:10208156-10208257	PRSS55 (-174849)	MSRA (+296429)	2	7.923e-06
chr5:139040820-139040849	PSD2 (-134571)	CXXC5 (+12958)	2	9.839e-06
chr5:157003083-157003181	ADAM19 (-349)		3	1.005e-05
chr5:78985425-78985592	CMYA5 (-191)		9	1.207e-05
chr10:34925640-34925718		PARD3 (+178570)	2	1.263e-05
chr2:225266263-225266346		FAM124B (+446)	3	1.33e-05
chr22:30662874-30663041	OSM (-129)		7	1.394e-05
chr11:118047121-118047203		SCN2B (+226)	2	1.506e-05
chr8:144408506-144408588		TOP1MT (+8519), ZNF696 (+34988)	2	1.773e-05
chr11:134254573-134254690		B3GAT1 (+7615), GLB1L2 (+52864)	3	1.792e-05
chr17:79393532-79393682		ENSG00000171282 (+20067), ACTG1 (+86200)	3	2.011e-05
chr12:54764265-54764371	GPR84 (-6047)	ZNF385A (+20764)	2	2.091e-05
chr1:22979495-22979546	C1QB (-161)		2	2.194e-05
chr7:28448200-28448295	CREB5 (-3896)		2	2.443e-05
chr16:29674903-29674972		SPN (+358)	3	2.446e-05
chr16:67686832-67686943	ACD (+7758)	RLTPR (+8066)	2	2.68e-05
chr1:3332125-3332264	ARHGEF16 (-38795)	PRDM16 (+346420)	4	2.85e-05
chr13:77461279-77461426	KCTD12 (-828)		4	2.98e-05
chr12:57915555-57915636	DDIT3 (-1296)	MBD6 (-931)	4	3.063e-05
chr12:56414442-56414533	RPS26 (-21149)	IKZF4 (+13045)	4	3.278e-05
chr16:57406257-57406425	CX3CL1 (-29)		3	3.732e-05
chr13:113635690-113635755	F7 (-124398)	MCF2L (+12188)	2	3.799e-05
chr7:27163820-27163929	HOXA3 (-4661)		2	3.986e-05
chr7:27147513-27147590	HOXA2 (-5122)	HOXA3 (+11662)	2	4.734e-05
chr12:54779077-54779175	GPR84 (-20855)	ZNF385A (+5956)	2	4.76e-05
chr13:31506685-31506837		MEDAG (+26433), HSPH1 (+229303)	6	5.319e-05
chr2:63279645-63279693	OTX1 (+1732)	WDPCP (+536264)	2	5.501e-05
chr17:7253340-7253489	KCTD11 (-1793)		2	5.719e-05
chr2:232186928-232186992	HTR2B (-197128), B3GNT7 (-73294)		2	6.043e-05
chr13:113663206-113663373	F7 (-96831)	MCF2L (+39755)	3	6.22e-05
chr12:123518833-123518888	ABCB9 (-52665)	PITPNM2 (+76114)	2	6.363e-05
chr20:62168727-62168955	PTK6 (-146)		7	6.492e-05
chr8:67454546-67454707		MYBL1 (+70857), ADHFE1 (+109906)	4	6.595e-05
chr14:75389480-75389618		RPS6KL1 (+456)	2	6.738e-05
chr13:113637695-113637829	F7 (-122359)	MCF2L (+14227)	3	6.933e-05
chr2:132152814-132152960	TUBA3D (-80779)	PLEKHB2 (+290467)	3	7.355e-05
chr17:78865514-78865662	CHMP6 (-100053)	RPTOR (+346520)	2	8.336e-05
chr19:46119475-46119636	GPR4 (-14090)	EML2 (+29331)	2	8.419e-05
chr14:22694547-22694601		DAD1 (+363601), OR4E2 (+561277)	2	8.433e-05
chr1:6445804-6445872		ACOT7 (+35)	2	9.728e-05
chr20:62679635-62679713		ZNF512B (+439)	2	0.0001017
chr16:14403004-14403144		MKL2 (+229929), PARN (+321050)	5	0.0001037
chr10:3138418-3138534		PFKP (+28764), PITRM1 (+76527)	3	0.0001086
chr22:38711154-38711267	TMEM184B (-42171)	CSNK1E (+2202)	2	0.0001179
chr13:49792685-49792767	MLNR (-1748)		2	0.0001245
chr3:183894727-183894778	ABCF3 (-9058)	AP2M1 (+2110)	4	0.0001265
chr11:128457400-128457459		ETS1 (+7)	2	0.0001291
chr8:19459996-19460136	CSGALNACT1 (-60)		3	0.0001357
chr19:44039727-44039870		ZNF575 (+2443), XRCC1 (+40359)	3	0.000138
chr17:19771548-19771708	ULK2 (-398)		3	0.0001479
chr1:26880767-26880928	ARID1A (-141676)	RPS6KA1 (+8505)	3	0.0001673
chr10:73521606-73521645	C10orf105 (-42048)	C10orf54 (+11629)	3	0.0001734
chr8:120685601-120685686	ENPP2 (-34574)	TAF2 (+159459)	2	0.0001881
chr17:38717206-38717275	TNS4 (-59392)	CCR7 (+4483)	3	0.0001899
chr20:33147528-33147614		MAP1LC3A (+12913), PIGU (+117318)	2	0.0001957
chr17:3848156-3848324	P2RX1 (-28446)	ATP2A3 (+19345)	2	0.00023
chr16:89024511-89024557	PABPN1L (-91508)	CBFA2T3 (+19078)	2	0.00027
chr1:236557579-236557682		EDARADD (+53)	2	0.0002798
chr22:38199759-38199880	GCAT (-4092), H1F0 (-1294)		2	0.000286
chr19:50412996-50413083	AKT1S1 (-31755), ATF5 (-19360)		2	0.0002901
chr19:4064177-4064300	ENSG00000205147 (-21085)	ZBTB7A (+2704)	2	0.0002904
chr9:93925376-93925541		AUH (+198736), SYK (+361390)	2	0.0003133
chr15:74528563-74528719		CCDC33 (+11)	4	0.000329
chr6:341180-341315	IRF4 (-50491)	DUSP22 (+49151)	2	0.0003334
chr5:16742020-16742179	FAM134B (-124933)	MYO10 (+194272)	3	0.0003419
chr10:114911615-114911652	HABP2 (-401151)	TCF7L2 (+201625)	2	0.0003473
chr19:3180708-3180815	NCLN (-4836)		2	0.0003662
chr1:202130692-202130728	PTPN7 (-1)		2	0.0003881
chr15:77324607-77324758		PSTPIP1 (+37257), TSPAN3 (+38887)	3	0.0003924
chr22:19709548-19709696	GP1BB (-846)		2	0.0004023
chr10:101281924-101281981	GOT1 (-91603), NKX2-3 (-10737)		2	0.0004049
chr10:63422511-63422668	ARID5B (-238469), TMEM26 (-209382)		7	0.0004174
chr3:13679471-13679636		FBLN2 (+88923), WNT7A (+242064)	3	0.0004309
chr20:2517085-2517231	TMC2 (-95)		4	0.0004612
chr7:116660172-116660240		ST7 (+66825), WNT2 (+303137)	3	0.0004822
chr2:127782651-127782813		BIN1 (+82199), GYPC (+369223)	2	0.0005224
chr19:46628119-46628137	IGFL3 (-197)		2	0.000584
chr4:154125535-154125681	TRIM2 (-10)		4	0.0005862
chr17:78806870-78806891	CHMP6 (-158760)	RPTOR (+287813)	2	0.0005908
chr1:17997574-17997665	ACTL8 (-84188)	ARHGEF10L (+131290)	3	0.0006877
chr2:242048127-242048218	MTERFD2 (-6426)	PASK (+40677)	2	0.0007174
chr5:176827082-176827161		PFN3 (+515)	2	0.0007567
chr13:44947593-44947611	SERP2 (-376)		2	0.0007742
chr19:18234829-18234911	PIK3R2 (-28756), IL12RB1 (-25111)		2	0.0007742
chr7:82073751-82073810	CACNA2D1 (-667)		2	0.0008601
chr13:110436740-110436780		IRS2 (+2155)	2	0.0008679
chr17:76719591-76719640	DNAH17 (-146140)	CYTH1 (+58760)	4	0.0009104
chr5:126205009-126205081		LMNB1 (+92205), MARCH3 (+161455)	3	0.0009653
chr5:32709200-32709301	NPR3 (-2289)		2	0.001026
chr17:46631910-46631948	HOXB3 (-645)		2	0.001468
chr4:7046066-7046094		TADA2B (+962)	2	0.002975
chr6:32905114-32905190		HLA-DMB (+3695), PSMB9 (+83214)	3	0.007203
chr3:50359909-50359978		HYAL2 (+269)	2	0.01767
chr17:1094299-1094308	BHLHA9 (-79549), ABR (-11136)		2	0.02557

[truncated: 7 more sheets: Sup Data 11, Sup Data 12, Sup Data 13 , Sup Data 14, Sup Data 15, Sup Data 16, Sup Data 17]
